# Supplementary material for: Multiomics analysis of metabolic heterogeneity in cervical cancer cell lines with or without HPV
Source: Front Oncol. 2023 Nov 23;13:1194462. doi: 10.3389/fonc.2023.1194462 (PMC10701895; doi:10.3389/fonc.2023.1194462)
Supplement: Supplementary file 2 [file Table_1.xlsx]

## Sheet: Table S1
Metabonomics analysis（polar）
Compound	m/z	Retention time (min)	compound_name	compound_name	compound_id	formula	adduct	VIP	P	C33A/CaSkj（变化倍数）	averageC33A	averageCaSki	C33A_polar_pos_C1	C33A_polar_pos_C2	C33A_polar_pos_C4	C33A_polar_pos_C6	C33A_polar_pos_C7	C33A_polar_pos_C8	C33A_polar_pos_C9	C33A_polar_pos_C10	C33A_polar_pos_C12	Caski_polar_pos_C1	Caski_polar_pos_C2	Caski_polar_pos_C3	Caski_polar_pos_C4	Caski_polar_pos_C5	Caski_polar_pos_C6	Caski_polar_pos_C7	Caski_polar_pos_C8	Caski_polar_pos_C10	QC1	QC2	QC3	QC4	QC5	QC6	QC7	QC8
(3977)_12.31_485.2665m/z	485.267	12.311	LysoPA(22:5(7Z,10Z,13Z,16Z,19Z)/0:0)	LysoPA(22:5)	HMDB0114754	C25H41O7P	M+H	1.59489	5.22378e-08	4.38996	131083	29859.8	151971	137459	97018.7	78853.5	135392	131429	124422	183355	139849	31592	48347.9	30198	24824	41229.7	17931	32569.1	15870.4	26175.8	84853.5	100522	64725.8	81171.9	97212.2	69614.4	69653.7	90515.9
(141)_12.10_456.2495n	455.242	12.101	LysoPA(0:0/16:0)	LysoPA(16:0)	HMDB0007849	C19H39O7P	M+FA-H	1.34195	2.73627e-06	12.4891	2.5853e+06	207005	3.59028e+06	2.01007e+06	1.28713e+06	1.76283e+06	2.48561e+06	4.06068e+06	1.51147e+06	2.98823e+06	3.57139e+06	181250	243466	214509	265568	223816	208001	130997	177469	217972	1.29451e+06	1.19726e+06	1.20901e+06	1.18287e+06	1.24569e+06	1.28278e+06	1.21228e+06	1.16227e+06
(3098)_11.18_487.2788m/z	487.279	11.1814	LysoPA(22:4(7Z,10Z,13Z,16Z)/0:0)	LysoPA(22:4)	HMDB0114752	C25H43O7P	M+H	1.62897	2.44e-08	26.3562	133365	5060.11	164743	75239.5	116028	100808	198478	168825	134993	119136	122040	2223.26	11628.2	2802.97	6659.2	8229.46	1832.19	2227.16	2575.81	7362.7	50806.2	62241.9	64893.6	66111	55590.7	59978.3	55599.3	61431
(4186)_12.57_530.3266m/z	530.327	12.5747	LysoPE(22:4(7Z,10Z,13Z,16Z)/0:0)	LysoPE(22:4)	HMDB0011523	C27H48NO7P	M+H	1.53162	1.36544e-06	2.11632	711835	336356	642252	618413	687896	601714	998369	801640	609371	677466	769395	476727	337208	332915	370678	239746	361666	211957	300507	395797	478200	474889	489202	489998	481006	485193	508388	502625
(4051)_12.45_554.3234m/z	554.323	12.4497	LysoPE(24:6(6Z,9Z,12Z,15Z,18Z,21Z)/0:0)	LysoPE(24:6)	HMDB0011529	C29H48NO7P	M+H	1.24398	0.000601765	2.23908	45675.8	20399.3	43502.8	42534.8	43985.5	42191.9	56611.7	50261.4	42095.9	49040.3	40857.7	15620.2	22125.1	13928.7	18430.6	9165.87	14726.3	64494.2	9173.07	15930.1	34152.2	32551.3	39109.7	34241.5	37292.9	33591.1	34336.2	35533.9
(4647)_12.24_502.2950m/z	502.295	12.2361	LysoPE(20:3(5Z,8Z,11Z)/0:0)	LysoPE(20:3)	HMDB0011515	C25H46NO7P	M-H	1.3825	2.09586e-07	2.32797	391680	168250	421780	421828	347956	340065	452010	497656	278159	391787	373877	257803	173681	188060	147238	139705	189600	115846	135586	166728	268429	267251	264553	252891	266654	260732	252611	254309
(4042)_12.44_502.2939m/z	502.294	12.439	LysoPE(20:4(8Z,11Z,14Z,17Z)/0:0)	LysoPE(20:4)	HMDB0011518	C25H44NO7P	M+H	1.65812	1.67606e-10	2.42525	518195	213667	607091	466875	477536	444998	525573	548960	515226	479704	597794	223915	267742	200450	193158	236851	179220	201181	187186	233297	402273	393759	361624	403385	406003	373539	409413	422763
(3633)_11.79_526.2943m/z	526.294	11.7909	LysoPE(22:6(4Z,7Z,10Z,13Z,16Z,19Z)/0:0)	LysoPE(22:6)	HMDB0011526	C27H44NO7P	M+H	1.52456	5.7254e-06	2.44603	3.19338e+06	1.30554e+06	3.04937e+06	2.30277e+06	2.91821e+06	2.78818e+06	4.99888e+06	3.9869e+06	2.75697e+06	2.88879e+06	3.05035e+06	1.74265e+06	1.50374e+06	1.3019e+06	1.43899e+06	1.10394e+06	1.23392e+06	834706	1.11521e+06	1.47475e+06	2.06219e+06	2.09894e+06	2.07885e+06	2.26074e+06	2.11315e+06	2.17662e+06	2.13902e+06	2.05135e+06
(3970)_12.31_522.2847m/z	522.285	12.3075	LysoPS(18:2(9Z,12Z)/0:0)	LysoPS(18:2)	HMDB0240604	C24H44NO9P	M+H	1.64166	1.50273e-09	6.45681	1.39287e+07	2.15721e+06	1.36901e+07	1.29119e+07	1.00541e+07	1.3034e+07	1.93198e+07	1.68856e+07	1.18695e+07	1.5282e+07	1.23111e+07	2.10837e+06	2.98139e+06	2.41595e+06	1.79216e+06	3.12715e+06	1.64818e+06	1.75431e+06	1.32411e+06	2.26327e+06	7.27762e+06	7.41844e+06	6.90809e+06	7.0021e+06	7.14828e+06	7.43374e+06	7.55014e+06	7.77088e+06
(4176)_12.57_599.3218m/z	599.322	12.5676	LysoPI(18:1(9Z)/0:0)	LysoPI(18:1)	HMDB0061693	C27H51O12P	M+H	1.54523	1.10906e-06	2.89534	504561	174266	743947	342703	445576	391782	529767	529200	592494	393750	571831	227366	223566	178171	166636	206141	155047	141318	121351	148802	341075	336925	337769	363729	345594	336132	333327	331902
(3410)_11.58_621.3064m/z	621.306	11.5772	LysoPI(20:4(5Z,8Z,11Z,14Z)/0:0)	LysoPI(20:4)	HMDB0061690	C29H49O12P	M+H	1.64728	6.1668e-10	5.62644	425967	75708.1	475836	425884	317911	311910	485266	495752	359426	502347	459372	84275.5	92620.6	88612.5	81164	118953	70808.9	41609.1	39402.6	63927.1	234782	246575	261068	263357	231760	250436	254330	239853
(3841)_12.08_570.3575m/z	570.358	12.0831	LysoPC(22:5(4Z,7Z,10Z,13Z,16Z)/0:0)	LysoPC(22:5)	HMDB0010402	C30H52NO7P	M+H	1.48368	2.13821e-05	2.00253	1.17416e+06	586337	1.44589e+06	660485	1.31459e+06	1.08435e+06	1.56335e+06	1.13623e+06	1.28459e+06	899205	1.17874e+06	697759	804368	570050	580413	560841	527779	455725	447916	632180	783387	760413	780482	782832	735575	759748	771190	807509
(8760)_12.03_590.3466m/z	590.347	12.0296	LysoPC(20:3(8Z,11Z,14Z)/0:0)	LysoPC(20:3)	HMDB0010394	C28H52NO7P	M+FA-H	1.35284	1.23509e-06	2.35212	845078	359284	906414	894123	729273	587529	920534	1.10723e+06	732599	957948	770051	546615	376439	515996	285647	362633	401222	230874	207294	306838	528877	527784	531291	506120	567569	515658	529420	491454
(3673)_11.84_542.3242m/z	542.324	11.8409	LysoPC(20:5(5Z,8Z,11Z,14Z,17Z)/0:0)	LysoPC(20:5)	HMDB0010397	C28H48NO7P	M+H	1.52703	1.05877e-05	2.36796	189559	80051.4	227586	114219	173601	151373	276223	229874	180618	162020	190514	77717.8	108687	72575.1	75282.2	89925.6	52136.7	54810.4	87424.8	101903	129982	130172	110185	135277	121693	123350	111979	116505
(4209)_12.60_548.3722m/z	548.372	12.6033	LysoPC(20:2(11Z,14Z)/0:0)	LysoPC(20:2)	HMDB0010392	C28H54NO7P	M+H	1.64159	3.57077e-09	2.48974	506244	203332	618747	412543	432353	517470	597169	556062	491370	476105	454380	247555	217865	214888	184180	242846	178843	203795	149046	190975	325103	305622	318013	330388	317385	280827	308217	317812
(8494)_12.54_554.3466m/z	554.347	12.5354	LysoPC(17:0/0:0)	LysoPC(17:0)	HMDB0012108	C25H52NO7P	M+FA-H	1.41555	3.15352e-08	2.59003	2.31046e+06	892058	2.76161e+06	2.14921e+06	2.01001e+06	1.7881e+06	2.32801e+06	2.97419e+06	1.80925e+06	2.32218e+06	2.65158e+06	977046	971843	1.00662e+06	810688	883735	872689	731362	795787	978748	1.53426e+06	1.62809e+06	1.57724e+06	1.51192e+06	1.57115e+06	1.50143e+06	1.50319e+06	1.51655e+06
(5123)_13.25_568.3616m/z	568.362	13.255	LysoPC(0:0/18:0)	LysoPC(18:0)	HMDB0011128	C26H54NO7P	M+FA-H	1.39279	1.9043e-07	2.82537	1.87478e+07	6.63554e+06	2.1663e+07	1.90221e+07	1.50994e+07	1.49056e+07	1.59515e+07	2.34156e+07	1.34916e+07	2.24217e+07	2.27599e+07	8.06481e+06	5.54984e+06	6.70084e+06	4.99308e+06	7.53455e+06	6.76812e+06	4.84401e+06	6.0693e+06	9.19531e+06	1.22081e+07	1.30079e+07	1.26147e+07	1.2594e+07	1.3513e+07	1.23814e+07	1.22568e+07	1.19988e+07
(3548)_11.70_568.3417m/z	568.342	11.698	LysoPC(22:6(4Z,7Z,10Z,13Z,16Z,19Z)/0:0)	LysoPC(22:6)	HMDB0010404	C30H50NO7P	M+H	1.65442	6.87801e-10	3.18368	1.84104e+06	578276	2.10039e+06	1.61377e+06	1.54238e+06	1.61827e+06	2.26769e+06	1.93999e+06	1.64372e+06	2.06322e+06	1.77998e+06	695931	755123	695417	543293	658958	452224	540231	337903	525407	1.04774e+06	1.07594e+06	1.09633e+06	1.15615e+06	1.04873e+06	1.05882e+06	1.06817e+06	1.11197e+06
(11331)_11.61_516.3071m/z	516.307	11.6058	LysoPC(18:4(6Z,9Z,12Z,15Z)/0:0)	LysoPC(18:4)	HMDB0010389	C26H46NO7P	M+H	1.49783	1.54966e-05	3.30858	548553	165797	740612	355841	437496	475663	854334	719307	455013	433871	464837	137505	153676	174712	141025	146359	131785	350238	109124	147747	323026	310738	327790	338787	324299	332779	316418	325573
(3974)_12.31_544.3397m/z	544.34	12.3075	LysoPC(0:0/20:4(5Z,8Z,11Z,14Z))	LysoPC(20:4)	HMDB0061699	C28H50NO7P	M+H	1.64507	1.75386e-09	5.13262	2.65961e+06	518178	3.08934e+06	2.49745e+06	1.97599e+06	2.3772e+06	3.46193e+06	3.20219e+06	2.25766e+06	2.84849e+06	2.22622e+06	527160	721687	546980	422963	752647	381706	452163	338339	519956	1.53333e+06	1.71459e+06	1.5237e+06	1.64385e+06	1.67e+06	1.53294e+06	1.64661e+06	1.6701e+06
(10847)_12.20_496.3407m/z	496.341	12.2039	LysoPC(0:0/16:0)	LysoPC(16:0)	HMDB0240262	C24H50NO7P	M+H	1.66423	1.41778e-10	5.27699	1.34405e+08	2.54701e+07	1.55983e+08	1.21667e+08	1.03621e+08	1.12371e+08	1.54249e+08	1.54755e+08	1.12915e+08	1.4305e+08	1.51036e+08	2.21094e+07	3.48866e+07	2.08035e+07	2.56686e+07	3.79537e+07	1.88939e+07	1.88923e+07	1.87659e+07	3.12567e+07	8.37087e+07	8.89875e+07	8.10753e+07	8.62265e+07	8.61144e+07	8.17603e+07	8.41226e+07	8.8584e+07
(9571)_10.58_510.2852m/z	510.285	10.5762	LysoPC(14:1(9Z)/0:0)	LysoPC(14:1)	HMDB0010380	C22H44NO7P	M+FA-H	1.39765	1.91484e-07	5.27802	357883	67806.3	451100	274944	244694	323690	359221	571979	303027	339496	352796	84530.8	70084.1	64340.6	71215.1	75046.3	74801.3	37590.7	51288.7	81359	196245	199348	200324	197248	203660	200910	206925	197847
(4097)_12.49_522.3560m/z	522.356	12.4925	LysoPC(0:0/18:1(9Z))	LysoPC(18:1)	HMDB0061701	C26H52NO7P	M+H	1.66625	1.40603e-10	5.59593	1.35146e+08	2.41508e+07	1.68158e+08	1.02816e+08	1.17184e+08	1.189e+08	1.60241e+08	1.49671e+08	1.30819e+08	1.19579e+08	1.48949e+08	2.30356e+07	3.45123e+07	2.20534e+07	2.53026e+07	3.01343e+07	1.86664e+07	1.95459e+07	1.68933e+07	2.72136e+07	7.95239e+07	7.98002e+07	7.55016e+07	8.1064e+07	8.14474e+07	7.50907e+07	7.8822e+07	8.3058e+07
(3787)_12.00_518.3241m/z	518.324	11.9974	LysoPC(18:3(9Z,12Z,15Z)/0:0)	LysoPC(18:3)	HMDB0010388	C26H48NO7P	M+H	1.6532	1.4141e-09	6.63388	1.56338e+06	235666	1.95057e+06	1.29236e+06	1.20321e+06	1.47083e+06	1.9868e+06	1.74766e+06	1.15362e+06	1.77726e+06	1.48812e+06	239252	353149	247389	194719	349505	175335	176687	151197	233763	910895	867349	915198	929865	810682	883964	913863	945151
(3938)_10.96_512.2994m/z	512.299	10.9642	LysoPC(14:0/0:0)	LysoPC(14:0)	HMDB0010379	C22H46NO7P	M+FA-H	1.38898	2.01476e-07	6.99692	6.92467e+06	989674	8.04864e+06	6.80706e+06	5.00928e+06	4.63491e+06	6.87419e+06	1.10991e+07	4.90839e+06	8.00837e+06	6.93206e+06	975345	1.50401e+06	1.07714e+06	794954	1.63857e+06	811448	679912	484787	940899	3.50638e+06	3.84775e+06	3.58479e+06	3.76776e+06	3.93219e+06	3.59095e+06	3.70204e+06	3.65347e+06
(5071)_13.99_326.3071m/z	326.307	13.9852	Oleoylethanolamide	Oleoylethanolamide	HMDB0002088	C20H39NO2	M+H	1.5141	2.44913e-06	4.11019	1.46067e+06	355378	1.46351e+06	1.32476e+06	1.78006e+06	2.51469e+06	1.26516e+06	1.05992e+06	1.50953e+06	1.23764e+06	990766	456241	397864	349442	349230	208173	359067	367772	344480	366128	902656	891549	893360	843089	863601	903609	889052	846904
(4030)_12.42_426.3600m/z	426.36	12.4211	Oleoylcarnitine	Oleoylcarnitine	HMDB0005065	C25H47NO4	M+H	1.40941	0.00019326	2.38746	910104	381202	788022	658966	1.00815e+06	770947	1.45985e+06	1.22493e+06	1.05953e+06	772502	448039	597289	351183	412788	483217	274989	453101	229108	335337	293803	620769	654028	624550	663755	670821	634610	635628	676588
(8212)_13.17_384.2765m/z	384.277	13.17	Oleoyl glycine	Oleoyl glycine	HMDB0013631	C20H37NO3	M+FA-H	1.40977	2.76403e-08	7.6126	153263	20132.8	185450	162202	102879	99976.6	177758	205010	111647	185119	149325	17256.5	13720.3	24361.4	19223	21852.5	19379.8	13101.1	21403.6	30897	100286	100199	97791.9	91923.5	91572.9	89414	91954	99439.1
(7321)_15.06_281.2489m/z	281.249	15.0613	Oleic acid	Oleic acid	HMDB0000207	C18H34O2	M-H	1.30298	6.88728e-06	0.387391	1.31991e+06	3.40718e+06	1.51282e+06	1.06941e+06	1.18175e+06	1.05657e+06	1.95917e+06	1.46193e+06	912027	1.27514e+06	1.45038e+06	3.2954e+06	4.79153e+06	3.69966e+06	4.75387e+06	3.3285e+06	3.17803e+06	2.82503e+06	2.76776e+06	2.02482e+06	1.81905e+06	1.68206e+06	1.85312e+06	1.73419e+06	2.0984e+06	1.55721e+06	1.61477e+06	1.83815e+06
(1549)_7.29_188.0724m/z	188.072	7.2914	Indoleacrylic acid	Indoleacrylic acid	HMDB0000734	C11H9NO2	M+H	1.17763	0.014355	6.20312	181316	29229.9	156540	43996.5	455815	128285	129137	141854	472341	57500.7	46378.9	18860.1	28741.6	21191.4	21752.3	39446.9	18622.6	35029.2	43670.9	35753.7	129799	138889	134853	142411	129855	134226	129006	141996
(2802)_10.80_280.2648m/z	280.265	10.7969	Linoleamide	Linoleamide	HMDB0062656	C18H33NO	M+H	1.64004	2.09589e-09	10.3689	4.12207e+06	397542	5.51618e+06	3.61279e+06	3.34838e+06	4.70265e+06	4.80594e+06	4.33626e+06	3.42243e+06	4.74102e+06	2.61294e+06	353917	627484	533893	364797	539456	266963	237442	280289	373640	1.80008e+06	1.90681e+06	1.95464e+06	1.90619e+06	1.8189e+06	1.97637e+06	1.9817e+06	2.00058e+06
(11051)_11.92_324.2914m/z	324.291	11.9152	Linoleoyl ethanolamide	Linoleoyl ethanolamide	HMDB0012252	C20H37NO2	M+H	1.62192	9.17907e-09	2.745	264848	96483.6	284906	223315	233807	182868	320696	282196	266609	290033	299201	125216	111256	88885.7	108605	92324.6	95170.4	86981.2	64024.7	95888.8	180997	174621	169926	182814	169270	177078	169816	172464
(10892)_12.14_476.2789m/z	476.279	12.1438	LysoPE(18:3(6Z,9Z,12Z)/0:0)	LysoPE(18:3)	HMDB0011508	C23H42NO7P	M+H	1.56079	3.92134e-07	2.88728	295839	102463	320797	247422	238870	220355	321179	315025	232921	354770	411212	159942	136746	89361.6	78403.1	103034	90559.9	76890	88852.3	98376.3	169833	177752	178861	181941	174597	186056	206453	223043
(11005)_11.95_454.2949m/z	454.295	11.9509	LysoPE(16:0/0:0)	LysoPE(16:0)	HMDB0011503	C21H44NO7P	M+H	1.5736	2.64206e-07	3.4477	1.30784e+06	379337	1.36642e+06	1.24512e+06	968183	911829	1.7896e+06	1.54263e+06	925346	1.51611e+06	1.50534e+06	533460	446110	440018	346611	419017	369202	235737	255650	368232	719600	730677	814354	783383	708428	787790	774160	786443
(11611)_11.26_452.2793m/z	452.279	11.2635	LysoPE(16:1(9Z)/0:0)	LysoPE(16:1)	HMDB0011504	C21H42NO7P	M+H	1.64437	2.47657e-09	4.54995	993146	218276	1.15455e+06	807201	846349	912797	1.28528e+06	1.22132e+06	1.00909e+06	963776	737944	236471	272847	232972	202084	286816	186428	165171	160074	221622	513529	557024	597225	566597	534652	601610	556453	568952
(5169)_13.40_506.3256m/z	506.326	13.4015	LysoPE(20:1(11Z)/0:0)	LysoPE(20:1)	HMDB0011512	C25H50NO7P	M-H	1.45731	1.99834e-10	4.82369	1.89428e+06	392704	2.15176e+06	1.98545e+06	1.60984e+06	1.57256e+06	1.67093e+06	2.09888e+06	1.48805e+06	2.1025e+06	2.36857e+06	480797	441607	416846	334092	320572	439346	306553	335794	458729	1.13336e+06	1.09749e+06	1.0964e+06	1.09481e+06	1.11516e+06	1.15091e+06	1.06618e+06	1.06458e+06
(10717)_12.44_480.3095m/z	480.309	12.439	LysoPE(18:1(11Z)/0:0)	LysoPE(18:1)	HMDB0011505	C23H46NO7P	M+H	1.66357	1.70729e-10	4.85763	2.26718e+07	4.66726e+06	2.75349e+07	1.83537e+07	1.90825e+07	1.99979e+07	2.74319e+07	2.50324e+07	2.11401e+07	2.00375e+07	2.54354e+07	5.1111e+06	6.3073e+06	4.28605e+06	4.89135e+06	5.40898e+06	3.92481e+06	3.22458e+06	3.51657e+06	5.33456e+06	1.3015e+07	1.30069e+07	1.3776e+07	1.38117e+07	1.33346e+07	1.32583e+07	1.42172e+07	1.42697e+07
(9124)_11.42_518.2525m/z	518.252	11.4165	LysoPE(18:4(6Z,9Z,12Z,15Z)/0:0)	LysoPE(18:4)	HMDB0011510	C23H40NO7P	M+FA-H	1.46595	1.85952e-10	4.91868	129950	26419.7	159943	117266	100456	115910	129234	155619	106985	136862	147274	26547.3	26738.3	29041.3	25216.1	29459.6	16599.9	22890.3	26213.2	35070.9	83097.8	87361.2	81492.9	80418.3	81450.9	73698	74290.7	76715.2
(3432)_9.91_285.2079m/z	285.208	9.90595	Pentadecenoic acid	Pentadecenoic acid	HMDB0302623	C15H28O2	M+FA-H	1.21383	9.54703e-05	0.464997	60518.4	130148	41516.6	46582	68305.4	64980.9	41032	73905.5	67433.9	71234.9	69674.4	93027.7	111348	168173	204139	157331	110518	92251.7	125640	108901	75543.6	71532.3	72886.3	74114	80876.1	74448.5	78301.4	79665.6
(1602)_2.81_147.0453m/z	147.045	2.80918	Cinnamic acid	Cinnamic acid	HMDB0000567	C9H8O2	M-H	1.09071	0.00368035	3.83387	480959	125450	607053	163400	819476	903237	299881	208146	820224	162704	344509	123259	85757.7	134906	65813.2	35547.4	66068.8	216996	206583	194119	263166	248882	249858	260291	238185	262269	244904	257636
(7521)_14.70_305.2491m/z	305.249	14.7048	Sciadonic acid	Sciadonic acid	HMDB0031058	C20H34O2	M-H	1.29839	6.67159e-06	0.168768	203374	1.20505e+06	280490	165620	150964	131025	329474	251791	135394	185424	200186	1.33537e+06	1.74803e+06	1.6083e+06	1.9107e+06	874499	882051	868164	935357	683029	377471	398575	372275	363208	418425	366603	391741	412071
(3250)_11.40_300.2913m/z	300.291	11.3993	Sphingosine	Sphingosine	HMDB0000252	C18H37NO2	M+H	1.62838	1.01283e-08	5.14815	4.22216e+06	820131	5.29871e+06	3.39879e+06	3.31505e+06	3.65601e+06	4.8889e+06	5.36714e+06	3.79661e+06	5.15118e+06	3.12703e+06	1.01387e+06	824432	836735	860984	796393	1.04707e+06	451542	679764	870398	2.15189e+06	2.15929e+06	2.18573e+06	2.16471e+06	2.13241e+06	2.27325e+06	2.0898e+06	2.07687e+06
(3295)_9.56_353.2338m/z	353.234	9.5644	Prostaglandin E1	Prostaglandin E1	HMDB0001442	C20H34O5	M-H	1.28475	8.51837e-06	0.0191329	15327.9	801130	10192.4	13752	7620.82	8467.67	5940.24	40764.1	7412.55	23812.8	19988.6	577954	1.16333e+06	944099	950697	1.50372e+06	623703	363074	501503	582087	212279	201998	200344	218919	217956	207065	212329	206840
(185)_14.92_741.5310n	740.524	14.9227	PE(22:2(13Z,16Z)/14:1(9Z))	PE(36:3)	HMDB0009548	C41H76NO8P	M-H	1.04397	0.00243197	0.347572	201181	578819	163780	216055	155478	143515	191467	199770	168648	182561	389354	1.28086e+06	730084	525773	530367	527922	664505	399125	319350	231381	157918	147435	200174	217704	231191	273770	283092	293288
(172)_14.33_304.2405n	303.233	14.3346	Arachidonic acid	Arachidonic acid	HMDB0001043	C20H32O2	M-H	1.35487	5.91391e-07	0.192056	4.87989e+06	2.54087e+07	5.92225e+06	4.21791e+06	4.68632e+06	3.51246e+06	7.0472e+06	5.50328e+06	4.32999e+06	4.37564e+06	4.324e+06	2.96639e+07	3.42879e+07	3.1344e+07	3.69941e+07	1.85763e+07	2.13316e+07	1.75566e+07	2.13813e+07	1.75424e+07	9.66844e+06	1.03509e+07	1.01369e+07	9.64526e+06	1.04398e+07	1.01827e+07	1.02162e+07	1.08589e+07
(6133)_15.43_333.2804m/z	333.28	15.4286	Docosatrienoic acid	Docosatrienoic acid	HMDB0002823	C22H38O2	M-H	1.28623	1.28522e-05	0.205627	155341	755452	201099	133235	132902	99325.6	289388	162389	92942.3	129043	157746	791185	1.12024e+06	965072	1.19199e+06	481068	690059	545668	631166	382628	241697	248121	259908	244054	265327	236158	257785	236390
(8424)_12.70_327.2340m/z	327.234	12.6955	Docosahexaenoic acid	Docosahexaenoic acid	HMDB0002183	C22H32O2	M-H	1.36735	3.5727e-07	0.142113	55164.5	388172	59539.7	53372.1	40302.7	42087.2	53217.7	83149.3	39455	65208.1	60148.6	332800	513307	415844	548603	503482	394819	186921	294311	303467	129532	121475	129309	120005	117083	121644	126382	121157
(10801)_12.29_279.2341m/z	279.234	12.286	alpha-Linolenic acid	alpha-Linolenic acid	HMDB0001388	C18H30O2	M+H	1.46789	6.61331e-06	0.282364	71219	252224	45344.1	54408	93653.2	48156.4	72338.7	78213.2	106971	82388.8	59497.1	179489	357999	169403	262214	408020	229885	225133	210451	227418	127282	159613	144848	160851	165307	155800	182844	167075
(5334)_13.86_444.3138m/z	444.314	13.8645	N-Oleoyl tyrosine	N-Oleoyl tyrosine	HMDB0062337	C27H43NO4	M-H	1.24138	1.54185e-05	2.45331	170939	69676.7	181617	228723	120038	165523	233158	125388	188951	195635	99416.2	60864.4	50885.4	82039.5	81778.3	49407.2	71900.6	68377.9	66977.7	94859	84609.1	119521	121726	111537	126824	114286	118166	117712
(4635)_13.16_362.2679m/z	362.268	13.1556	N-Arachidonoylglycine	N-Arachidonoylglycine	HMDB0005096	C22H35NO3	M+H	1.57123	1.57139e-07	8.05273	1.75358e+06	217762	2.28839e+06	1.39785e+06	1.83879e+06	2.78226e+06	1.62052e+06	1.54302e+06	1.72979e+06	1.62204e+06	959535	260711	211015	217680	209793	214697	214126	187701	204673	239462	1.08311e+06	1.08687e+06	1.10992e+06	1.00349e+06	1.0343e+06	971314	1.08389e+06	1.07908e+06
(4676)_12.28_295.2286m/z	295.229	12.2789	9-Hydroxylinoleic acid	9-Hydroxylinoleic acid	HMDB0247599	C18H32O3	M-H	1.397	3.10862e-08	0.119806	248985	2.07823e+06	252578	218785	167887	284973	236870	287033	160980	308873	322888	1.86399e+06	2.76984e+06	1.75545e+06	2.42215e+06	3.08826e+06	1.91368e+06	1.61447e+06	1.75844e+06	1.51781e+06	645036	649147	638054	628399	647283	618365	633935	639250
(9897)_13.60_368.2789m/z	368.279	13.6008	3, 5-Tetradecadiencarnitine	3, 5-Tetradecadiencarnitine	HMDB0013331	C21H37NO4	M+H	1.66513	1.52086e-10	2.07579	476934	229760	518615	383825	460335	441171	519074	513748	504322	455328	495988	205871	271469	218382	202016	260347	206517	231878	234290	237068	341052	333383	348751	353794	352017	348372	352097	328659
(8480)_12.56_293.2136m/z	293.214	12.564	2-Hydroxylinolenic acid	2-Hydroxylinolenic acid	HMDB0031103	C18H30O3	M-H	1.01007	0.00305232	0.443138	58285.9	131530	52518.1	51272	40472.3	61580.8	55235.3	59853.4	35458.8	110769	57413.6	90673.3	106570	140894	127321	100318	107942	275581	155953	78517.9	89592.1	90715.2	90296.9	86580	88331.1	95172.4	85867.7	92977.4
(8100)_13.47_309.2787m/z	309.279	13.465	11Z-Eicosenoic acid	11Z-Eicosenoic acid	HMDB0002231	C20H38O2	M-H	1.34904	8.66925e-07	4.48812	101953	22716.1	142260	122923	63991.9	78786.7	85347.4	85880.8	75588.5	118617	144180	21214.2	30563.4	22839.2	25793.9	17841.4	20860.3	21189.2	13867.6	30276	85978.4	60656.1	65603.1	56839.9	48398.2	82870.8	69216.8	73533.3
(5301)_13.75_312.2553m/z	312.255	13.7537	Palmitoylglycine	Palmitoylglycine	HMDB0013034	C18H35NO3	M-H	1.35414	1.22538e-06	3.71869	1.164e+06	313015	1.27425e+06	868761	1.01758e+06	1.25006e+06	985624	1.98546e+06	969275	1.0888e+06	1.03622e+06	286984	362254	317534	439718	309506	305983	241589	289562	264003	646764	706235	685951	680712	723722	680898	687824	665403
(7778)_14.31_255.2325m/z	255.232	14.3132	Palmitic acid	Palmitic acid	HMDB0000220	C16H32O2	M-H	1.10142	0.00118308	2.58598	619846	239695	935735	426226	248091	389334	534807	857055	380853	767555	1.03895e+06	290670	268198	230958	345744	209985	243573	174908	225887	167332	325980	304031	299576	291999	259718	337000	290351	307198
(4122)_11.29_253.2180m/z	253.218	11.285	Palmitelaidic acid	Palmitelaidic acid	HMDB0012328	C16H30O2	M-H	1.3889	1.23384e-07	5.08665	504542	99189.5	694551	557032	303455	329922	561248	576987	397294	560038	560354	102526	136520	132781	95451.5	157983	69533.1	61750.1	44290.8	91870.1	450946	315345	345095	318778	274340	412421	348585	320073
(2662)_10.49_254.2491m/z	254.249	10.4868	Palmitoleamide	Palmitoleamide	HMDB0256086	C16H31NO	M+H	1.59671	8.68168e-08	4.09916	1.92207e+06	468893	2.51206e+06	1.45012e+06	1.63711e+06	2.15249e+06	2.4432e+06	2.34559e+06	1.72918e+06	1.84611e+06	1.18276e+06	515074	542123	481686	482524	526192	510626	278413	418685	464717	924919	940102	1.02309e+06	931915	998225	983659	960419	1.02809e+06
(5768)_14.80_328.3221m/z	328.322	14.8012	Stearoylethanolamide	Stearoylethanolamide	HMDB0013078	C20H41NO2	M+H	1.48929	8.28163e-06	2.00718	920553	458631	917798	1.02101e+06	1.03821e+06	1.32249e+06	744444	767799	913424	791881	767924	680305	406250	421239	503417	343198	533326	327345	462982	449618	705264	699803	692329	665600	685598	691759	673635	680778
(5350)_13.93_340.2860m/z	340.286	13.9288	Stearoylglycine	Stearoylglycine	HMDB0013308	C20H39NO3	M-H	1.4047	8.07281e-09	41.0427	1.82957e+06	44577.3	1.64731e+06	1.82951e+06	1.7039e+06	1.86263e+06	3.01651e+06	1.80238e+06	1.45027e+06	1.88872e+06	1.26493e+06	34511.9	55118.2	38833	75774.2	46249.1	43247.9	35925.2	44236.1	27300.4	863387	914564	910749	899476	947825	877414	883635	891866
(2591)_7.41_261.1352m/z	261.135	7.4051	Undecanedioic acid	Undecanedioic acid	HMDB0000888	C11H20O4	M+FA-H	1.30345	4.60177e-06	0.238233	163135	684769	160914	214531	103716	89915.9	96412.1	294582	69004	267442	171694	779590	873491	631909	764736	1.11108e+06	471282	518492	547411	464936	311758	322369	324075	351102	311700	301132	318800	313019
(3919)_10.94_287.2238m/z	287.224	10.9356	Pentadecanoic acid	Pentadecanoic acid	HMDB0000826	C15H30O2	M+FA-H	1.20009	4.20777e-05	0.381814	167326	438239	133686	128495	93629	244946	104092	205889	73824.1	340492	180880	354703	494928	437975	422787	524984	315804	690307	358418	344243	245615	243159	236565	246638	256603	240580	252870	236590
(11499)_11.42_372.3128m/z	372.313	11.42	Tetradecanoylcarnitine	Tetradecanoylcarnitine	HMDB0005066	C21H41NO4	M+H	1.1339	0.0188668	2.27355	971706	427396	850510	563159	621020	758506	2.1797e+06	1.9072e+06	667871	715264	482129	390976	558811	393161	423665	536198	449679	364395	369556	360123	585535	561006	611321	617471	569196	597532	604738	598929
(9339)_11.06_313.2395m/z	313.24	11.0571	Octadecanedioic acid	Octadecanedioic acid	HMDB0000782	C18H34O4	M-H	1.39882	5.50486e-08	0.397139	106400	267917	93026.4	86962.9	98926.3	115442	85513	137201	90292.6	137140	113099	203232	267385	295891	333963	301201	297402	207599	283988	220592	135602	139117	130540	142267	141178	138815	140683	136611
(3972)_11.02_311.2237m/z	311.224	11.0178	Octadecendioic acid	Octadecendioic acid	HMDB0302976	C18H32O4	M-H	1.43509	1.78545e-09	0.418587	45595	108926	39846.6	41772.8	43240.3	46191.9	39142.3	56700.4	36030	56009.9	51420.3	91387.8	106186	116020	135945	119302	112262	101203	103690	94338	58822.7	58381.3	56153	57565.7	63457.7	57704.4	61400.9	56012.5
(10997)_6.80_247.1197m/z	247.12	6.79988	Sebacic acid	Sebacic acid	HMDB0000792	C10H18O4	M+FA-H	1.25801	2.1406e-05	0.377497	31109.4	82409.8	50975.3	34350.3	24168.6	16853.4	20490	45977.6	15835.4	41938.3	29395.7	73131.3	66991	111573	75138.9	91625.9	43002.5	112319	96030.9	71875.4	48580.3	47992.6	50024.7	52637	48243.9	49907.7	49848.1	48635.4
(8006)_13.71_356.2810m/z	356.281	13.7144	N-Palmitoyl Threonine	N-Palmitoyl Threonine	HMDB0241933	C20H39NO4	M-H	1.3997	2.32461e-07	431.982	6.18313e+06	14313.4	9.20967e+06	3.50183e+06	5.88973e+06	7.17976e+06	5.50164e+06	9.6545e+06	6.22583e+06	4.35177e+06	4.13341e+06	9710.74	18146.3	16732.9	23423	16077.2	4695.9	12384	9623.5	18026.9	3.14033e+06	3.38198e+06	3.36658e+06	3.22957e+06	3.42471e+06	3.20896e+06	3.2669e+06	3.19446e+06
(4010)_12.39_370.3336m/z	370.334	12.3861	N-Palmitoyl Leucine	N-Palmitoyl Leucine	HMDB0241928	C22H43NO3	M+H	1.19644	0.0214164	3.33305	22598.2	6780.02	10267.1	14146.1	58922.2	15222	14866.2	16812.8	50629.5	12492.6	10024.9	8481.63	8779.93	5589.12	9604.66	3855.35	6863.77	7548.02	3756.69	6541.01	32574.1	29630.1	30874	32510.1	29101.2	31893.4	31936.4	31147.2
(8345)_12.91_326.2348m/z	326.235	12.9063	N-Palmitoyl Glutamine	N-Palmitoyl Glutamine	HMDB0241924	C18H33NO4	M-H	1.25177	5.75734e-05	2.40378	154609	64319.2	207351	113471	103500	121114	164234	250293	125828	153156	152536	75403.6	77409.9	69430.4	66520.5	78437.9	71136.8	34593.8	48722.5	57217.6	78418.6	95610.7	97679.7	89609.3	92044	93882.6	90946.5	94875
(6622)_17.00_390.2696m/z	390.27	16.9956	N-Stearoyltaurine	N-Stearoyltaurine	HMDB0240595	C20H41NO4S	M-H	1.38462	4.64474e-07	7.84707	295883	37706.1	390737	147183	286539	255299	166480	387411	327908	365462	335923	42925.9	29837.8	38827.3	14900.3	7308.18	10656.9	22154.2	74335.4	98409.3	119123	67093	62311.2	57304.4	64382.4	52488.9	48973	45510.5
(4661)_13.20_360.2586m/z	360.259	13.1978	N-Myristoyl Methionine	N-Myristoyl Methionine	HMDB0242056	C19H37NO3S	M+H	1.51803	5.16601e-06	2.32947	268288	115171	313723	190407	319741	251671	229154	203403	392809	221544	292142	146814	123360	109100	90727.8	113321	98559.4	116203	101725	136733	177553	182126	191068	192021	169347	173952	179465	184430
(885)_0.77_156.0300m/z	156.03	0.768467	2-Aminomuconic acid	2-Aminomuconic acid	HMDB0001241	C6H7NO4	M-H	1.13292	0.00288331	11.5316	115658	10029.7	328436	55816.3	102660	75460.9	92642	58032.8	191201	80364.1	56306	10728	8477.36	6078.12	7357.88	7397.53	8049.27	16423.8	16991.5	8763.56	72893	63229.1	80621.5	76119.1	71850.2	75218.7	80059.1	82404.4
(1703)_7.88_290.1447m/z	290.145	7.87518	Aspartyl-Arginine	Aspartyl-Arginine	HMDB0028747	C10H19N5O5	M+H	1.39309	0.00011277	6.51278	65508	10058.4	60640.7	33259.8	69283.4	46540.6	105331	130342	62542	39503	42129.1	7757.74	14838.7	8111.16	16219.1	15277.9	5935.59	5823.85	9235.65	7325.73	27467.5	27225.4	31197.7	28275.1	27174.5	29218.1	30491.7	27910
(49)_0.81_90.0313n	135.031	0.80705	Threonic acid	Threonic acid	HMDB0000943	C4H8O5	M-H	1.25842	3.97877e-05	0.0765184	1.14331e+06	1.49417e+07	234877	1.02481e+06	1.04106e+06	1.08793e+06	1.23913e+06	2.38884e+06	811225	993052	1.46887e+06	1.65859e+07	2.33278e+07	1.77862e+07	2.15791e+07	2.08425e+07	1.66837e+07	4.46254e+06	3.2557e+06	9.95144e+06	5.72973e+06	5.1755e+06	5.66615e+06	5.39542e+06	5.1118e+06	5.52628e+06	5.40846e+06	5.43238e+06
(11802)_2.80_214.0732m/z	214.073	2.79918	Norepinephrine	Norepinephrine	HMDB0000216	C8H11NO3	M+FA-H	1.01641	0.0106191	33.6127	7143.74	212.531	12637.9	379.299	15724.2	16903.4	1442.79	963.551	13079.5	1503.13	1660.02	118.637	0	107.822	189.661	0	0	98.1354	286.169	1112.36	0	2271.41	1769.89	1239.06	866.567	1385.01	723.445	883.509
(2044)_5.51_188.0931m/z	188.093	5.51015	Proline betaine	Proline betaine	HMDB0004827	C7H13NO2	M+FA-H	1.176	0.00104279	7.03339	538203	76521.2	795353	170264	871204	901138	305492	337067	985029	166172	312107	53331.9	44445.5	60937.7	22794.5	19225.3	20823.5	205677	129721	131734	259327	259877	269444	272397	227555	243734	240211	247023
(2322)_6.54_172.0983m/z	172.098	6.53622	Hexanoylglycine	Hexanoylglycine	HMDB0000701	C8H15NO3	M-H	1.37869	1.20663e-06	3.99294	194816	48790	252554	123036	234634	212946	165926	183801	282743	133642	164063	36667.6	45895.1	50083.3	24782.3	41691.5	24871.4	86766.2	68335.8	60017.1	99535.5	115523	106885	110692	92034.7	107227	110449	107151
(3877)_12.15_555.2955m/z	555.296	12.1546	Enkephalinamide-leu	Enkephalinamide-leu	HMDB0243765	C28H38N6O6	M+H	1.54163	2.18122e-06	2.60515	380957	146232	557168	280404	337641	300506	459688	411036	376939	313650	391578	220511	200379	135309	116618	131555	108452	102747	114097	186422	237155	251340	266156	259014	235254	253641	260456	267184
(1387)_1.32_180.0668m/z	180.067	1.32367	L-Tyrosine	Tyrosine	HMDB0000158	C9H11NO3	M-H	1.01032	0.00870815	4.38585	752049	171472	829638	227737	1.42285e+06	1.58029e+06	462774	229606	1.40181e+06	203727	410010	154074	108408	158655	66860.8	34906.3	82261.8	363345	305045	269691	435720	405704	417798	419335	373788	440354	399156	424948
(3195)_11.35_288.2010m/z	288.201	11.3457	Arginylleucine	Arginylleucine	HMDB0028713	C12H25N5O3	M+H	1.44346	8.80954e-05	2.23899	1.94975e+06	870815	1.92498e+06	980442	2.06259e+06	2.50883e+06	2.01655e+06	1.75973e+06	2.84884e+06	2.1096e+06	1.33617e+06	724533	991886	874317	1.18197e+06	1.22098e+06	697777	489274	552821	1.10377e+06	1.02779e+06	1.05185e+06	1.13092e+06	1.05956e+06	1.00691e+06	1.06379e+06	1.02391e+06	1.02267e+06
(13244)_7.18_303.1770m/z	303.177	7.17708	Arginylglutamine	Arginylglutamine	HMDB0028707	C11H22N6O4	M+H	1.09655	0.0337756	3.39334	59916.6	17657.1	27553.2	43374.9	153659	34432.7	31987.8	23840.8	152960	51623.8	19817.5	12130.6	15769.1	14499.3	9299.85	15495.5	9478.95	29444.6	36524.9	16271.4	64331	72974.3	62487.6	75863.9	69179.6	68976.3	68510.1	73012.6
(219)_6.41_242.1274n	241.12	6.41118	pyroglutamylleucine	pyroglutamylleucine	HMDB0341382	C11H18N2O4	M-H	1.2625	0.000325739	2.07005	211361	102104	316917	164387	264649	225409	212817	163651	207761	151515	195140	97843.2	60106.6	88497.4	43602.1	129539	47499.8	154003	111951	185898	140865	145712	135781	144879	126982	142315	139153	135134
(951)_0.80_174.0405m/z	174.041	0.803483	Pyroglutamic acid	Pyroglutamic acid	HMDB0000267	C5H7NO3	M+FA-H	1.16621	0.00139112	55.9088	5.61158e+06	100370	1.53482e+07	2.55652e+06	5.40953e+06	3.72205e+06	4.32831e+06	2.79995e+06	9.81316e+06	3.8921e+06	2.63434e+06	76548.6	32230.9	42649	19096.7	14200.8	22971	248627	396061	50945.9	3.42476e+06	3.19557e+06	3.78987e+06	3.72719e+06	3.5629e+06	3.82368e+06	3.96516e+06	3.92941e+06
(13315)_6.88_263.0878m/z	263.088	6.8777	Glutamylaspartic acid	Glutamylaspartic acid	HMDB0028815	C9H14N2O7	M+H	1.13439	0.0173182	3.53625	63002.6	17816.2	80716	17356.3	131674	64392.7	36183.3	28816.5	156199	18438.5	33247.2	18618.5	17277.6	14145.1	12872.4	16579	9161.28	27994.4	16566.9	27130.6	29582.3	29872	35134.5	30098.4	35693.7	34301.4	30703.3	35717.1
(223)_0.80_101.0489n	146.046	0.803483	L-Glutamic acid	Glutamic acid	HMDB0000148	C5H9NO4	M-H	1.19255	0.000124529	6.41275	1.0106e+06	157593	851286	476622	1.58607e+06	1.74286e+06	1.26122e+06	579563	1.44701e+06	444758	706048	183660	142832	121603	94780.6	73632.2	123510	241079	309265	127974	650210	592970	687766	632605	590816	648584	627498	653366
(11391)_5.37_163.0401m/z	163.04	5.36725	Phenylpyruvic acid	Phenylpyruvic acid	HMDB0000205	C9H8O3	M-H	1.0383	0.00238624	15.5039	321460	20734.2	231833	77291.3	674446	679591	252677	210062	571565	78619.1	117059	19782.8	11934.8	24405.2	6901.38	18864.3	14803.7	30327	20383.4	39205.5	199982	201950	192965	192005	182049	189950	182703	183263
(759)_0.83_166.0867m/z	166.087	0.828483	L-Phenylalanine	L-Phenylalanine	HMDB0000159	C9H11NO2	M+H	1.3038	0.000790579	2.77277	5.00618e+06	1.80548e+06	5.58527e+06	3.66033e+06	8.2027e+06	4.14528e+06	3.36103e+06	3.15163e+06	8.78322e+06	3.36452e+06	4.80168e+06	1.60042e+06	1.40258e+06	1.43899e+06	1.04461e+06	931237	1.1335e+06	2.88093e+06	3.72384e+06	2.09323e+06	4.81028e+06	4.63196e+06	4.21819e+06	4.40634e+06	4.56876e+06	4.29375e+06	4.13715e+06	4.19799e+06
(13937)_0.86_148.0602m/z	148.06	0.8642	L-Glutamic acid	L-Glutamic acid	HMDB0000148	C5H9NO4	M+H	1.28865	0.00132022	3.06462	363401	118580	412537	247481	656020	290159	240769	210524	670428	217124	325571	104680	101231	101020	73792.2	61106	74178.9	193592	216939	140677	320802	306806	268864	306154	306059	300525	286031	294161
(1604)_2.81_196.0623m/z	196.062	2.80918	2-Phenylglycine	2-Phenylglycine	HMDB0002210	C8H9NO2	M+FA-H	1.01731	0.0165197	15.0298	19495.5	1297.13	38908.5	1323.78	35233.7	45613.6	3868.11	3896.81	43007.9	255.441	3351.7	51.9549	666.941	1078.39	47.4091	1494.99	0	1752.21	4861.53	1720.73	4735.44	3908.31	3595.75	4878.45	4548.73	3654.33	3100.76	3221.65
(1950)_5.08_159.0930m/z	159.093	5.07572	Tryptamine	Tryptamine	HMDB0000303	C10H12N2	M-H	1.13921	0.00342523	2.74017	56172.6	20499.7	78552.6	20198.5	89190.6	84555	42554.6	33051.1	88428.8	24133.8	44888.5	20967.2	9353.24	27287.8	10223.6	4370.72	10548.8	33069.1	34277.9	34399	36298.5	32482.4	35213.1	35502.7	36423.9	33377.5	32883.4	32859
(1934)_5.05_219.0881m/z	219.088	5.0507	Suberic acid	Suberic acid	HMDB0000893	C8H14O4	M+FA-H	1.12582	0.00522054	6.90301	8279.71	1199.43	17762.4	1056.54	11542.4	13855.7	3760.89	5043.44	15969	1400.83	4126.1	809.727	2825.2	334.485	424.13	868.348	140.544	1793.2	2421.77	1177.5	4350.55	4785.38	3822.31	3916.57	4177.15	3615.93	3628.47	2347.3
(1758)_3.94_241.0840m/z	241.084	3.94245	Thymidine	Thymidine	HMDB0000273	C10H14N2O5	M-H	1.27413	4.47464e-06	0.177965	15036.5	84491.1	35872.1	5578.88	4933.21	3041.19	13549.2	38613.2	2428.83	17908.7	13402.8	52573.1	96608.5	121324	95594.1	65786.9	36352.3	100672	84682.8	106826	21149.8	24237.8	24685.7	24894.3	21433.6	20799.1	22116.3	17777.5
(1471)_1.82_346.0559m/z	346.056	1.81883	Adenosine monophosphate	Adenosine monophosphate	HMDB0000045	C10H14N5O7P	M-H	1.19745	0.00144207	6.62855	31317.1	4724.59	69827	26014.3	39130.9	26118.5	24121.3	14771.6	52976.3	17898	10996.4	0	675.976	781.937	0	0	0	7288.22	21381.6	12393.6	19102.1	16709.2	12303.4	13612.7	8566.76	13428.8	6606.81	10252.1
(1825)_4.72_218.1035m/z	218.104	4.71558	Pantothenic acid	Pantothenic acid	HMDB0000210	C9H17NO5	M-H	1.22598	0.000668066	4.17689	5.47177e+06	1.31001e+06	1.26894e+07	4.33078e+06	5.29745e+06	4.72333e+06	3.99942e+06	3.86544e+06	4.9256e+06	4.22001e+06	5.19457e+06	1.2277e+06	409144	1.17432e+06	381564	582016	526979	2.41629e+06	3.69752e+06	1.37456e+06	2.72923e+06	2.67534e+06	2.67377e+06	2.6083e+06	2.4521e+06	2.69765e+06	2.61335e+06	2.59987e+06
(1367)_1.24_135.0312m/z	135.031	1.2422	Hypoxanthine	Hypoxanthine	HMDB0000157	C5H4N4O	M-H	1.3975	4.04002e-08	0.0411736	74771.2	1.816e+06	150949	46197.2	18420.1	27415.5	65021.4	191857	20712.8	64509.8	87857.9	1.21727e+06	2.05345e+06	2.56523e+06	2.12104e+06	1.67358e+06	1.14276e+06	1.24064e+06	2.4491e+06	1.88091e+06	457552	399097	402336	418916	385654	433463	398840	416480
(3119)_9.14_313.1817m/z	313.182	9.1364	4-oxo-Retinoic acid	4-oxo-Retinoic acid	HMDB0006285	C20H26O3	M-H	1.34041	1.22022e-06	0.0900322	17662.6	196181	22587.8	14829.7	16180.3	21908.2	9741.33	23929.1	16396.2	20824.9	12565.9	164794	231189	256602	206976	315372	229315	85283.5	140722	135374	60589	67310.2	65416.9	70636.9	70568	62462.8	67272.7	61545.6
(2009)_5.37_119.0503m/z	119.05	5.36725	4-Hydroxystyrene	4-Hydroxystyrene	HMDB0004072	C8H8O	M-H	1.05273	0.00213024	18.7661	69325.6	3694.2	53964.8	14186.7	142351	147235	60027.1	43769	122218	15504.9	24674.3	6132.24	857.457	4025.67	805.909	1923.41	766.961	8493.29	1140.53	9102.29	49724.8	44934.2	45216.7	43594.6	42211.7	46627.4	43542.3	44231.3
(5135)_13.28_342.2655m/z	342.266	13.2836	3-Ketosphingosine	3-Ketosphingosine	HMDB0245914	C18H35NO2	M+FA-H	1.38404	3.08208e-07	11.1753	2.39856e+06	214632	3.12058e+06	1.94951e+06	1.59315e+06	1.73786e+06	2.19889e+06	3.95879e+06	1.71806e+06	2.64486e+06	2.66536e+06	210117	353806	180780	235867	225732	172911	220296	166084	166093	1.12889e+06	1.205e+06	1.19585e+06	1.18863e+06	1.28534e+06	1.15163e+06	1.16755e+06	1.19968e+06
(1527)_2.19_117.0555m/z	117.055	2.18968	3-Hydroxyvaleric acid	3-Hydroxyvaleric acid	HMDB0000531	C5H10O3	M-H	1.24659	0.000424906	3.13275	3664.21	1169.65	5527.2	1642.46	4063.02	4795.48	3259.64	4735.97	4345.83	1707.91	2900.39	788.378	890.708	720.796	341.051	795.573	634.336	3620.11	1168.37	1567.5	2571.38	1025.48	2109.93	2015.6	1191.69	2326.2	1404.31	2386.22
Lipidomics analysis(nonpolar)
Compound	m/z	Retention time (min)	compound_name	compound_name	compound_id	formula	adduct	VIP	P value	C33A/CaSkj（变化倍数）	averageC33A	avergeCaSkj	C33A_lipid_pos1	C33A_lipid_pos2	C33A_lipid_pos3	C33A_lipid_pos4	C33A_lipid_pos5	C33A_lipid_pos6	C33A_lipid_pos7	C33A_lipid_pos8	C33A_lipid_pos9	Caskj_lipid_pos1	Caskj_lipid_pos2	Caskj_lipid_pos3	Caskj_lipid_pos4	Caskj_lipid_pos5	Caskj_lipid_pos6	Caskj_lipid_pos7	Caskj_lipid_pos8	Caskj_lipid_pos9	QC1	QC2	QC3	QC4	QC5	QC6	QC7	QC8	QC9
(2548)_7.08_303.2322m/z	303.232	7.07712	Arachidonic acid	Arachidonic acid	HMDB0001043	C20H32O2	M-H	1.1614	0.000104531	0.184333	1.78151e+06	9.66461e+06	1.70066e+06	2.34389e+06	1.41576e+06	1.64688e+06	1.82011e+06	1.51378e+06	1.36338e+06	1.94553e+06	2.28356e+06	6.2434e+06	5.54402e+06	7.08044e+06	1.70848e+07	7.10278e+06	1.5581e+07	1.39187e+07	5.19735e+06	9.22907e+06	4.74768e+06	4.86165e+06	4.8447e+06	4.78047e+06	4.86602e+06	5.13309e+06	4.68589e+06	4.8453e+06	4.39981e+06
(2613)_11.81_656.6347m/z	656.635	11.8148	CE(17:0)	CE(17:0)	HMDB0060059	C44H78O2	M+NH4	1.21133	3.17712e-10	0.179217	18616.7	103878	18477.8	15079.3	28400	26015	18979.3	19589.2	11157.2	15537.5	14314.7	93027.1	87940.4	107773	99639.2	83367.9	128364	87185.3	129768	117834	46169.9	48165.3	46089.2	46541.4	45879.2	40566.1	34573.8	36462.1	44648.8
(2192)_14.43_673.5909m/z	673.591	14.4297	CE(20:4)	CE(20:4)	HMDB0006726	C47H76O2	M+H	1.20844	1.04133e-10	35.4554	693317	19554.6	532672	700554	885446	575575	698006	594472	562188	865531	825404	25321.4	38996.9	16910.8	16270	20056.5	22803.9	5949.7	14662	15020.3	347082	343975	325762	349160	366325	342814	340733	386671	303978
(47)_11.06_620.5430n	638.574	11.0596	DG(22:2/14:0)	DG(36:2)	HMDB0007646	C39H72O5	M+NH4	1.17864	8.48824e-09	0.21233	446555	2.10312e+06	448465	474272	347755	490345	488952	530635	457062	404765	376744	1.77459e+06	1.43973e+06	1.51016e+06	2.23394e+06	2.37389e+06	2.0813e+06	2.24664e+06	2.81991e+06	2.4479e+06	974184	943201	953800	974368	994385	953581	1.01277e+06	917175	937424
(2818)_10.50_636.5584m/z	636.558	10.5037	DG(22:2/14:1)	DG(36:3)	HMDB0007647	C39H70O5	M+NH4	1.17729	7.60108e-09	0.0523801	19951.4	380896	17877.8	21162.5	13071.7	33152	20448.4	28353.1	19263.8	12968.6	13264.5	320339	253435	227912	422938	479669	345510	443633	504655	429972	130259	131733	128009	132651	130118	125443	127578	122335	120400
(48)_11.29_646.5659n	664.589	11.2946	DG(22:2/16:1)	DG(38:3)	HMDB0007650	C41H74O5	M+NH4	1.2073	1.48113e-10	0.157565	186434	1.18322e+06	160489	181255	181714	240749	192419	220029	180543	156964	163749	1.13781e+06	1.28227e+06	1.28045e+06	1.14728e+06	850709	1.59444e+06	996679	1.13488e+06	1.22449e+06	470902	487999	464183	472804	475718	457703	485077	436710	462458
(1828)_14.50_689.5376m/z	689.538	14.504	DG(22:4(7Z,10Z,13Z,16Z)/16:0/0:0)	DG(38:4)	HMDB0007678	C41H72O5	M+FA-H	1.39787	1.42498e-11	0.0556313	5761.58	103567	3126.98	5568.74	6282.49	11541.6	3735.45	999.793	2585.17	8686.88	9327.08	122569	103355	126818	85908.7	111305	112810	77161	86507.2	105671	32382.3	28634.5	28515.4	32312.8	31323.2	31493.4	28839.1	32023.4	30425.4
(1532)_11.01_662.5728m/z	662.573	11.0131	DG(22:4/16:0)	DG(38:4)	HMDB0007678	C41H72O5	M+NH4	1.23091	6.37814e-14	0.0744492	447465	6.01033e+06	416935	451271	288843	603580	546852	625032	485576	291145	317948	6.11976e+06	6.6504e+06	6.75656e+06	5.89503e+06	4.95233e+06	6.95889e+06	5.77386e+06	5.18365e+06	5.80252e+06	2.34864e+06	2.33964e+06	2.32767e+06	2.33626e+06	2.382e+06	2.35397e+06	2.39236e+06	2.32604e+06	2.37161e+06
(49)_11.44_672.5723n	690.606	11.444	DG(22:4/18:0)	DG(40:4)	HMDB0007680	C43H76O5	M+NH4	1.18587	3.15441e-09	0.0641319	36658.1	571605	31556.6	37353.6	30029.2	53183.6	40677.8	45185.3	37391.5	24402.4	30142.8	573104	657386	710102	513116	351825	783182	404342	567406	583982	198196	196098	188935	206711	198944	187102	200000	189023	194264
(43)_10.29_642.5248n	660.559	10.2937	DG(22:5/16:0)	DG(38:5)	HMDB0007736	C41H70O5	M+NH4	1.23588	4.52505e-15	0.121981	144644	1.18579e+06	149530	141139	107226	204448	154901	195899	164963	80933.8	102758	1.1398e+06	1.03144e+06	1.0642e+06	1.25891e+06	1.32377e+06	1.14151e+06	1.31145e+06	1.17992e+06	1.22113e+06	417326	427659	404212	414560	433206	424937	416264	423544	436178
(52)_11.02_670.5549n	688.589	11.0239	DG(22:5/18:0)	DG(40:5)	HMDB0007738	C43H74O5	M+NH4	1.19862	5.49073e-10	0.0305834	58016.3	1.89699e+06	62905.9	55582.6	42399	78782.3	66957.6	75293.2	67735.4	30667.1	41823.4	1.89775e+06	2.03105e+06	2.40694e+06	1.72848e+06	1.25525e+06	2.54526e+06	1.38492e+06	1.84934e+06	1.9739e+06	533382	516718	541356	516654	542135	513544	538294	521441	514253
(41)_9.97_640.5123n	658.542	9.96573	DG(22:6/16:0)	DG(38:6)	HMDB0007765	C41H68O5	M+NH4	1.17054	1.26552e-08	0.0441238	23965.7	543148	30705.3	24262.8	14162.2	30105.8	26918.6	32306.5	28816.5	11650.8	16763	471606	349696	336786	615209	728337	442199	675093	681001	588401	147867	155773	148092	150233	145275	140169	155024	147671	152758
(55)_10.79_668.5402n	686.574	10.7852	DG(22:6/18:0)	DG(40:6)	HMDB0007767	C43H72O5	M+NH4	1.2069	1.66405e-10	0.0444829	36557.9	821842	32196.9	36398.6	31345.5	47679.8	37862.6	44950.5	44049.1	24769.7	29768.4	801411	890128	977151	763226	536953	1.09715e+06	655576	817671	857313	244745	257260	223643	256573	254020	229935	242559	231579	233938
(42)_10.04_666.5225n	684.554	10.0443	DG(22:6/18:1)	DG(40:7)	HMDB0007768	C43H70O5	M+NH4	1.21268	5.21178e-11	0.221935	646818	2.91444e+06	752938	645484	743141	494604	767433	686720	623074	604832	503132	2.82559e+06	2.52245e+06	2.38956e+06	3.17174e+06	3.56477e+06	2.453e+06	3.49745e+06	2.87397e+06	2.93147e+06	1.12555e+06	1.20627e+06	1.15924e+06	1.09768e+06	1.11972e+06	1.03862e+06	1.16747e+06	1.18141e+06	1.10637e+06
(1992)_13.99_808.7764m/z	808.776	13.991	DG(24:1/24:0)	DG(48:1)	HMDB0007847	C51H98O5	M+NH4	1.22245	1.08619e-10	4.64641	324624	69865.4	258471	326774	272082	375232	298661	324441	282229	398686	385036	74894.5	75033.7	84221.4	63824	65428.4	66485.4	59558.1	73330.7	66012.8	186545	197078	194641	172426	192566	193338	197448	168924	181424
(807)_6.78_327.0619m/z	327.062	6.77775	Docosahexaenoic acid	Docosahexaenoic acid	HMDB0002183	C22H32O2	M-H	1.06948	0.000684275	0.0613606	41923.4	683229	52034.7	51651.2	32991.6	31504.7	59964.1	15278.4	29477.9	37329.5	67078.5	285026	287950	334272	1.35906e+06	465237	1.20537e+06	1.26221e+06	326229	623715	289669	278419	295902	293471	318729	286335	279420	280711	293570
(747)_6.02_301.2176m/z	301.218	6.019	Eicosapentaenoic acid	Eicosapentaenoic acid	HMDB0001999	C20H30O2	M-H	1.18016	6.63313e-05	0.0308372	98939.1	3.20843e+06	97818.6	114973	67194.4	105047	122652	88547.8	77496.6	91063.9	125659	1.8108e+06	1.41142e+06	2.55323e+06	6.32128e+06	2.0974e+06	5.51915e+06	4.05444e+06	1.86127e+06	3.2469e+06	1.0318e+06	1.05111e+06	1.08913e+06	1.01485e+06	1.03372e+06	979386	886721	924181	1.03631e+06
(833)_6.94_506.3316m/z	506.332	6.9378	Galactosylsphingosine	Galactosylsphingosine	HMDB0000648	C24H47NO7	M+FA-H	1.41507	8.06964e-13	5.95255	257468	43253.4	265858	255713	200844	254530	308263	269906	238406	263915	259775	59722.3	60652.9	39560.8	37563.1	38227.4	41868.1	26288.3	23855	61542.3	172311	163048	170683	169430	162008	183625	174802	178099	171743
(943)_8.49_331.2112m/z	331.211	8.49103	Hexadecanedioic acid	Hexadecanedioic acid	HMDB0000672	C16H30O4	M+FA-H	1.14461	0.000154404	0.059016	29983.7	508061	33440.5	42898.7	22105.3	38500.8	52108.1	14514.9	10940.6	20246.2	35098.5	261589	221492	344715	954587	371137	863546	823922	255117	476446	200062	173108	179603	162151	185370	158454	187468	175868	178928
(866)_7.29_279.2351m/z	279.235	7.29073	Linoleic acid	Linoleic acid	HMDB0000673	C18H32O2	M-H	1.07521	0.000632198	0.295171	419944	1.42271e+06	426088	553981	286705	447389	415915	393325	428818	299141	528131	892113	782037	947029	2.48367e+06	1.1226e+06	2.28642e+06	2.28034e+06	930643	1.07958e+06	802948	808928	957640	798401	843337	757321	724278	809180	745929
(598)_1.87_468.3121m/z	468.312	1.8651	LysoPC(14:0)	LysoPC(14:0)	HMDB0010379	C22H46NO7P	M+H	1.23203	1.14779e-12	8.73872	163139	18668.6	165630	160581	153767	202225	149369	155497	179956	125412	175816	19294	19806.3	23649.1	16215.2	14426.6	21439.4	12779.7	21922.8	18483.8	102386	101952	101577	102122	103459	97891.5	104657	102470	99630.1
(685)_2.75_518.3251m/z	518.325	2.74532	LysoPC(18:3)	LysoPC(18:3)	HMDB0010388	C26H48NO7P	M+H	1.1746	3.26312e-08	10.1542	234216	23066	227400	239576	161280	352261	199391	260136	294908	145948	227044	26414.5	28365	30609.6	19609.9	20268.9	22298.4	16262.5	22448.6	21316.7	138850	150987	143492	135722	137336	128616	137471	134738	137260
(777)_4.12_550.3907m/z	550.391	4.11638	LysoPC(20:1)	LysoPC(20:1)	HMDB0010391	C28H56NO7P	M+H	1.21569	9.79421e-11	8.67801	137354	15827.8	146260	149267	96319.7	150875	120496	148005	176771	109435	138758	14181.9	17970.1	14885.2	14922.9	9690.55	18699.2	16378.9	18611	17110.7	80436.2	83981.5	82780.9	76209.6	82318.1	80315	79559.8	80949	81673.5
(3621)_2.93_544.3409m/z	544.341	2.93037	LysoPC(20:4)	LysoPC(20:4)	HMDB0010396	C28H50NO7P	M+H	1.15031	1.99371e-07	9.3004	263856	28370.4	236105	267423	185149	429074	214632	295328	338586	166113	242294	28205.2	29996.2	32209.6	26069.2	22409.7	32515.4	23282.4	30467.5	30178.5	150792	159961	146766	140772	164838	157865	153260	153104	152610
(761)_3.99_482.3264m/z	482.326	3.99205	LysoPE(18:0)	LysoPE(18:0)	HMDB0011130	C23H48NO7P	M+H	1.16248	8.31551e-08	4.59281	601972	131068	628522	708325	259554	632076	539245	678203	788942	584186	598697	164331	213270	157268	108322	122456	94262.9	108248	110122	101335	386205	394879	407177	359895	391543	386874	390041	380802	382182
(3609)_2.99_480.3107m/z	480.311	2.9911	LysoPE(18:1)	LysoPE(18:1)	HMDB0011505	C23H46NO7P	M+H	1.21877	6.22055e-11	4.52116	791635	175096	820099	847474	532215	906966	719457	817913	922424	760569	797594	202706	215309	240672	154409	152137	149903	161188	143842	155693	494668	529206	497807	472979	513219	523055	491695	509326	508003
(706)_5.35_546.2866m/z	546.287	5.34527	LysoPE(20:4(5Z,8Z,11Z,14Z)/0:0)	LysoPE(20:4)	HMDB0011517	C25H44NO7P	M+FA-H	1.3546	9.4305e-09	2.67672	480843	179639	556348	412847	401085	496898	566836	523282	438363	499968	431955	246576	256842	127187	154843	160773	233404	144361	96950.5	195814	349867	349463	343381	347161	356715	353374	347178	338339	345718
(595)_4.12_528.3126m/z	528.313	4.11638	LysoPE(22:4(7Z,10Z,13Z,16Z)/0:0)	LysoPE(22:4)	HMDB0011523	C27H48NO7P	M-H	1.1056	0.00042973	2.06341	54690.5	26504.9	50525	42151.8	45394.8	62489.5	46249.2	41813.9	63187	88328.7	52074.8	22698.3	29689.5	13375.4	33720.9	24026.3	54388.9	18020.1	20712.1	21912.7	40362	46136.6	48044.7	48300.4	45641.1	47519	50896.6	52681	47580.9
(1103)_11.04_665.4452m/z	665.445	11.0417	PA(16:0/14:0)	PA(30:0)	HMDB0114833	C33H65O8P	M+FA-H	1.33712	5.45778e-08	40.655	181407	4462.1	228965	210385	120179	161229	284039	115083	134420	199367	178992	1868.46	4370.13	0	2229.51	9699.68	862.549	14099.7	2003.9	5024.94	108676	112644	108727	101846	106645	108108	101144	103250	108386
(2123)_12.59_773.5385m/z	773.538	12.5914	PA(20:2(11Z,14Z)/18:0)	PA(38:2)	HMDB0115537	C41H77O8P	M+FA-H	1.16612	3.88902e-05	12.2467	4.10298e+06	335027	4.14941e+06	1.73388e+06	5.09185e+06	1.53652e+06	4.08693e+06	1.88984e+06	6.87438e+06	5.12797e+06	6.43607e+06	431108	536925	352433	308954	473896	364700	367458	127420	52343	2.46419e+06	2.30231e+06	2.29475e+06	2.33396e+06	2.59312e+06	2.60174e+06	2.75509e+06	2.8079e+06	3.1845e+06
(1330)_12.85_799.5513m/z	799.551	12.8478	PA(20:3(8Z,11Z,14Z)/20:0)	PA(40:3)	HMDB0115572	C43H79O8P	M+FA-H	1.34559	5.90758e-09	17.6069	58029.2	3295.82	63481.9	37852.9	73710.5	55738.8	53291.1	32609.5	65384.3	69016.7	71177.1	5485.53	3638	1809.63	2541.39	7016.73	4008.46	1773.75	2292.72	1096.2	30387.6	27648.5	34741.8	32621.3	35623.2	35471.7	44040.1	40093.7	44767
(1180)_11.93_795.5247m/z	795.525	11.9283	PA(20:3(8Z,11Z,14Z)/20:2(11Z,14Z))	PA(40:5)	HMDB0115574	C43H75O8P	M+FA-H	1.37568	1.15845e-09	4.95719	396328	79950.2	321248	405149	404637	363879	386784	409506	402664	566922	306164	75114.4	59728.8	82844.6	79192	101794	81280.2	79513.6	58227.2	101857	261957	269809	260343	245493	263498	249221	254483	259406	242204
(960)_8.64_647.4619m/z	647.462	8.64035	PA(22:0/10:0)	PA(32:0)	HMDB0115237	C35H69O8P	M-H	1.0144	0.00233543	0.296823	18560	62528.9	15186.3	47386.1	8487.48	17246.6	17779.4	8830.78	6074.37	8229.09	37820.2	30093.1	29424.8	23073.2	91245.4	43256.3	73138.1	108425	58512.8	105592	28795	33937	32411	29053.9	30607	31158.2	28182	31637.7	26765.2
(1272)_12.61_721.5062m/z	721.506	12.6056	PA(22:0/12:0)	PA(34:0)	HMDB0115238	C37H73O8P	M+FA-H	1.35295	1.18862e-08	3.27955	1.32814e+06	404978	1.19368e+06	1.39657e+06	1.08002e+06	1.41768e+06	1.60537e+06	1.15951e+06	1.11998e+06	1.67568e+06	1.30481e+06	343086	314674	299178	218409	600003	287873	644678	409516	527382	1.10501e+06	947794	965970	939396	911188	906624	930396	969014	914088
(1017)_7.25_717.5440m/z	717.544	7.25148	PA(22:1/15:0)	PA(37:1)	HMDB0115272	C40H77O8P	M+H	1.14265	1.03398e-06	5.40087	133410	24701.6	76227.9	134767	119277	227538	92324.9	130817	142278	129915	147544	20183.1	22310.4	21380.7	23039.8	16858.2	32063.2	20197.8	35682.3	30598.4	86201.3	87569.8	86774.9	91252.3	80576.8	83937.9	81372	82991.3	83466.8
(3225)_7.77_710.4762m/z	710.476	7.77162	PA(22:6/14:0)	PA(36:6)	HMDB0115401	C39H65O8P	M+NH4	1.22347	1.32361e-10	31.697	60827.9	1919.04	42567.5	60997.6	61114.1	79021.6	51618.5	58872.4	49158.1	76066.8	68034.4	1235.48	1139.31	2567.12	1184.64	0	3553.92	0	4904.73	2686.19	46758.3	55109.7	47098.4	45345.5	47831	52054.2	44688.6	51922.6	50963.1
(2366)_13.57_843.6879m/z	843.688	13.5709	PA(24:1(15Z)/22:0)	PA(44:1)	HMDB0115473	C49H95O8P	M+H	1.16565	1.4733e-07	2.62533	496341	189058	669912	519977	339977	448425	521788	597603	532459	379451	457476	185686	187511	206770	177705	162778	196140	174197	213935	196802	323268	319859	323594	338516	307694	375863	388684	343278	377824
(1849)_13.31_841.6714m/z	841.671	13.3109	PA(24:1/22:1)	PA(46:2)	HMDB0115474	C49H93O8P	M+H	1.23786	6.52218e-17	4.58415	859122	187411	851016	864751	937519	754647	887658	900642	831687	869210	834965	194429	192072	228618	179447	162597	192712	183032	177636	176159	551781	531309	502797	579275	573272	554049	613167	582912	486813
(1907)_13.58_869.7019m/z	869.702	13.5781	PA(24:1/24:1)	PA(48:2)	HMDB0115481	C51H97O8P	M+H	1.21567	3.78034e-11	2.67414	1.35355e+06	506161	1.67736e+06	1.28058e+06	1.25198e+06	1.20241e+06	1.527e+06	1.42455e+06	1.33961e+06	1.24602e+06	1.23243e+06	500071	489313	545361	504883	465540	530633	518478	505154	496018	938188	917526	914958	992253	907355	1.08284e+06	1.12209e+06	1.01279e+06	1.05159e+06
(1048)_7.61_802.5394m/z	802.539	7.61443	PC(20:5/18:3)	PC(38:8)	HMDB0008502	C46H76NO8P	M+H	1.14356	2.87218e-07	2.3938	541818	226342	406485	529013	720786	454649	552699	454184	477972	643070	637507	194874	185376	219495	222057	179752	271815	214603	282060	267046	541097	562329	552573	534812	535907	543232	543700	562641	567215
(1032)_9.94_776.5310m/z	776.531	9.94068	PC(22:6(4Z,7Z,10Z,13Z,16Z,19Z)/14:0)	PC(36:6)	HMDB0008722	C44H76NO8P	M-H	1.2755	2.17936e-06	219.872	53621.5	243.876	30762.5	69822.1	3979.95	70288.6	70903.7	62184.2	58448.1	60621.5	55582.5	551.464	286.876	1000.86	0	0	0	0	355.682	0	35892.3	30027.1	33186.9	26377.6	33413.1	32349.2	32938.1	29836.8	29854.3
(1126)_11.39_878.5964m/z	878.596	11.3875	PC(22:6(4Z,7Z,10Z,13Z,16Z,19Z)/18:0)	PC(40:6)	HMDB0008727	C48H84NO8P	M+FA-H	1.19733	4.17653e-05	0.111964	9384.36	83815.6	4971.32	7750.69	10199	10053.8	8217.28	15704.4	9433.54	13651.4	4477.77	122014	92046.2	3114.35	78488.1	116643	72652.1	130806	49024.4	89552.2	36678.1	30502.9	34811.2	33304.5	33037.7	35738	37793	32219.3	29875.3
(3262)_7.32_804.5565m/z	804.557	7.31935	PC(22:6/16:1)	PC(38:7)	HMDB0008726	C46H78NO8P	M+H	1.16427	5.89775e-07	2.50372	1.88221e+06	751768	1.19361e+06	1.73119e+06	2.37654e+06	2.30444e+06	1.74184e+06	1.58774e+06	1.66035e+06	2.10721e+06	2.237e+06	654978	669166	799498	707876	496268	984307	643053	925955	884809	1.46114e+06	1.48315e+06	1.45751e+06	1.50652e+06	1.41939e+06	1.42532e+06	1.44494e+06	1.42983e+06	1.52104e+06
(1297)_9.46_832.5835m/z	832.583	9.45632	PC(22:6/18:1)	PC(40:7)	HMDB0008729	C48H82NO8P	M+H	1.12501	5.35408e-07	0.207094	227990	1.1009e+06	278384	219295	270904	141109	275472	223356	197073	236273	210040	1.11081e+06	804150	994720	1.29767e+06	1.53356e+06	742173	1.61729e+06	764896	1.04281e+06	350720	392041	360298	351971	339891	382480	368846	355565	367416
(3202)_7.95_828.5539m/z	828.554	7.94595	PC(22:6/18:3)	PC(40:9)	HMDB0008732	C48H78NO8P	M+H	1.223	3.41227e-11	0.299196	759127	2.53722e+06	669259	780027	999954	509175	828598	657614	707879	880696	798938	2.24945e+06	2.13489e+06	2.33657e+06	2.64272e+06	2.27688e+06	3.05355e+06	2.59775e+06	2.74143e+06	2.80177e+06	1.28745e+06	1.20117e+06	1.32368e+06	1.2919e+06	1.24677e+06	1.31849e+06	1.23438e+06	1.30987e+06	1.22859e+06
(1098)_8.21_862.6265m/z	862.627	8.20602	PC(22:6/20:0)	PC(42:6)	HMDB0008734	C50H88NO8P	M+H	1.22206	2.78956e-11	0.0950669	352462	3.70752e+06	298457	352201	337524	391281	331373	329773	355376	393789	382387	3.42325e+06	3.52431e+06	3.6772e+06	3.42548e+06	3.06824e+06	4.26768e+06	2.94051e+06	4.91745e+06	4.12353e+06	1.43373e+06	1.4495e+06	1.46686e+06	1.4306e+06	1.40372e+06	1.47532e+06	1.41037e+06	1.52198e+06	1.50902e+06
(1414)_10.20_860.6117m/z	860.612	10.1972	PC(22:6/20:1)	PC(42:7)	HMDB0008735	C50H86NO8P	M+H	1.1912	5.91083e-09	0.464936	56298.5	121089	72953.7	50754.2	69074.9	38144.8	70914	59081	54412.6	46715.4	44636	129961	129650	119736	121142	140496	98670.5	124260	112222	113661	54902.9	64124.4	56398.4	55033	53277.3	57291.6	55678.2	59139.9	61488.1
(1301)_9.49_858.5995m/z	858.599	9.49205	PC(22:6/20:2)	PC(42:8)	HMDB0008736	C50H84NO8P	M+H	1.19434	1.00759e-09	0.335039	111056	331472	121526	104083	160801	66165.9	135228	99314	88178.5	122279	101932	340168	280518	373916	347903	366071	278455	399184	284187	312850	137860	158435	141536	134161	137883	159088	155197	140038	144192
(1276)_12.61_662.4799m/z	662.48	12.6092	PE(16:0/14:0)	PE(30:0)	HMDB0008920	C35H70NO8P	M-H	1.24646	5.93049e-06	8.10112	583918	72078.7	452675	659993	401539	1.10181e+06	744456	473651	418817	532123	470196	102635	93969.2	44315.3	38777.3	170340	52025.5	133071	8607.01	4967.32	419638	386041	385668	348373	349463	342249	369878	373956	363244
(1034)_10.03_702.5119m/z	702.512	10.03	PE(18:1(9Z)/15:0)	PE(33:1)	HMDB0009054	C38H74NO8P	M-H	1.26732	2.49573e-06	556.151	61464.2	110.517	56722.6	85145	0	83010.5	81849.4	67128.7	67193.1	54458.3	57670.1	331.959	0	0	0	343.338	0	319.357	0	0	31058.4	33278.9	39102.4	33566.6	33582.4	34723.3	35628.1	35759.1	31338.9
(1182)_8.68_690.5089m/z	690.509	8.67613	PE(18:1/14:0)	PE(32:1)	HMDB0009052	C37H72NO8P	M+H	1.18018	1.0633e-08	2.81882	2.07152e+06	734890	2.07261e+06	1.98424e+06	1.60653e+06	2.72914e+06	1.90773e+06	2.19249e+06	2.24795e+06	1.82295e+06	2.08004e+06	680825	727585	897208	648026	417682	1.04113e+06	485266	924738	791553	1.73832e+06	1.79119e+06	1.7864e+06	1.73547e+06	1.69309e+06	1.82349e+06	1.74779e+06	1.81871e+06	1.84796e+06
(1059)_7.78_688.4938m/z	688.494	7.77518	PE(18:2/14:0)	PE(32:2)	HMDB0009085	C37H70NO8P	M+H	1.15045	6.83975e-07	14.9511	415098	27763.8	249938	414345	371280	759521	288024	428024	331646	444122	448985	23786.2	23762	37900.2	20932.2	9696.46	39276.3	13823.9	47400.7	33296	285987	295796	287854	286428	283680	296845	295484	306208	291434
(1036)_7.47_701.4833m/z	701.483	7.47225	PE(18:4/14:0)	PE(32:4)	HMDB0009184	C37H66NO8P	M+NH4	1.21138	1.45243e-09	5.28134	657744	124541	445368	696392	576926	885686	545460	664817	657240	703517	744294	105224	104914	126660	113050	84097.6	155940	99111	182887	148987	421905	395549	409273	447180	409262	409186	383475	391908	417796
(2274)_11.18_730.5402m/z	730.54	11.1803	PE(20:1(11Z)/15:0)	PE(35:1)	HMDB0009252	C40H78NO8P	M-H	1.34006	3.49304e-08	4.89905	168808	34457.3	131814	187012	121074	146361	200979	199146	201931	175526	155431	4974.13	45239.5	37375.6	2795.09	15682	42058.6	88877.3	23952.1	49161.6	94557.7	104192	126159	145193	124139	131598	121107	133071	119718
(1062)_7.83_714.5089m/z	714.509	7.8252	PE(20:3/14:0)	PE(34:3)	HMDB0009349	C39H72NO8P	M+H	1.22764	2.79198e-13	3.84298	516365	134366	491267	512344	492497	512295	503872	513217	572359	515330	534106	109848	105741	150266	119719	73536.5	197621	88000.5	206952	157607	412378	445450	409688	414870	412577	441820	388649	434788	417378
(2847)_10.32_770.5728m/z	770.573	10.3151	PE(22:2/16:1)	PE(38:3)	HMDB0009551	C43H80NO8P	M+H	1.24075	3.57453e-14	3.57239	2.33708e+06	654206	2.15923e+06	2.40517e+06	2.04934e+06	2.71483e+06	2.18854e+06	2.52933e+06	2.29854e+06	2.28802e+06	2.40071e+06	665824	670285	703794	645499	623392	655275	657830	643988	621964	1.78738e+06	1.82403e+06	1.73794e+06	1.79995e+06	1.82425e+06	1.84142e+06	1.78183e+06	1.87763e+06	1.90009e+06
(3221)_7.83_738.5095m/z	738.51	7.8252	PE(22:5/14:0)	PE(36:5)	HMDB0009646	C41H72NO8P	M+H	1.22515	1.82008e-11	4.00538	1.30264e+06	325223	1.0965e+06	1.23527e+06	1.4692e+06	1.50943e+06	1.13985e+06	1.18362e+06	1.29896e+06	1.26484e+06	1.52612e+06	280945	277365	343250	307140	222220	436086	263113	418091	378798	1.00595e+06	1.04734e+06	1.02076e+06	1.00582e+06	991275	1.05647e+06	974595	1.06434e+06	1.03065e+06
(1092)_8.17_752.5236m/z	752.524	8.16672	PE(22:5/15:0)	PE(37:5)	HMDB0009648	C42H74NO8P	M+H	1.23085	1.26888e-14	2.65487	1.50139e+06	565521	1.52101e+06	1.46816e+06	1.47198e+06	1.30983e+06	1.63298e+06	1.50927e+06	1.47494e+06	1.53551e+06	1.5888e+06	543317	559167	601050	532820	469733	608006	520721	649372	605502	1.23973e+06	1.25177e+06	1.24886e+06	1.29481e+06	1.17552e+06	1.29782e+06	1.20084e+06	1.32531e+06	1.35693e+06
(1732)_12.63_858.6996m/z	858.7	12.6271	PE(24:1/20:0)	PE(44:1)	HMDB0009757	C49H96NO8P	M+H	1.10388	3.01397e-06	0.150171	35562.5	236813	30580.3	36329.7	25029.3	57542.7	31353	44261.9	37820.4	23845.3	33300.3	205168	234678	268805	213372	112021	394545	133550	299602	269581	95771.7	96236.5	90568.5	96848.2	99898.6	85482.3	90998.7	81758.4	86701.4
(2566)_12.17_856.6842m/z	856.684	12.167	PE(24:1/20:1)	PE(44:2)	HMDB0009758	C49H94NO8P	M+H	1.10201	4.39189e-06	0.0531942	15372.1	288980	7367.89	14232.8	14830.5	33026.4	12648	18121.2	18841.9	6345.96	12934.2	237952	262441	332861	251191	118553	491037	143983	412982	349823	93912	98356.7	93284	95752.5	92699.6	83336.3	96088.3	83723.2	99722
(1223)_12.34_843.5437m/z	843.544	12.3384	PG(20:2(11Z,14Z)/18:2(9Z,12Z))	PG(38:4)	HMDB0116577	C44H79O10P	M+FA-H	1.35874	8.81381e-08	4.56148	291568	63919.6	187627	268930	256345	404196	234050	333650	351881	356141	231291	69278.1	69094.4	47425	44919	84128.5	58891.6	95925.8	57832.7	47781.3	204168	203256	192965	191848	188592	189739	199589	191940	199206
(1194)_12.09_845.5314m/z	845.531	12.0855	PG(22:6(4Z,7Z,10Z,13Z,16Z,19Z)/20:2(11Z,14Z))	PG(42:8)	HMDB0116601	C48H79O10P	M-H	1.40027	1.95123e-11	5.34159	133763	25041.8	107186	142261	122041	129491	146644	123232	150718	144358	137937	33308.7	34654.6	5651.55	19809.3	34577.4	27194.8	47284.1	12827.8	10067.9	103152	113939	101531	90767.3	113934	108892	108165	113803	116250
(34)_7.04_858.5282n	859.535	7.04143	PI(16:0/20:4)	PI(36:4)	HMDB0009789	C45H79O13P	M+H	1.18393	2.01246e-08	4.61074	370143	80278.4	301632	358620	281118	548536	323980	419875	323457	384995	389074	61144.3	54759	79238.9	74238	49434.9	108895	64384.2	129361	101051	266235	240406	280160	261444	257102	244679	260883	226760	246169
(1023)_7.32_826.5409m/z	826.541	7.32293	PI(16:1/16:0)	PI(32:1)	HMDB0009797	C41H77O13P	M+NH4	1.18459	1.10918e-08	3.02006	355333	117658	260701	342784	448994	339518	344511	293752	351294	408161	408283	97278.2	103679	124873	109591	63282.7	163818	101673	158508	136217	311579	322419	307802	320982	305953	294433	304238	300198	323321
(3212)_7.90_885.5493m/z	885.549	7.89593	PI(18:1/20:4)	PI(38:5)	HMDB0009844	C47H81O13P	M+H	1.2034	1.51699e-09	2.91068	1.11571e+06	383316	899633	1.17972e+06	933465	1.35241e+06	1.00403e+06	1.14696e+06	1.2078e+06	1.10111e+06	1.21623e+06	317390	285835	383299	353868	283036	470626	307943	584256	463588	977503	935088	1.00446e+06	984035	944011	1.04058e+06	953338	1.00657e+06	943437
(1149)_8.57_889.5824m/z	889.582	8.5661	PI(22:3/16:0)	PI(38:3)	HMDB0009907	C47H85O13P	M+H	1.20022	2.09941e-10	4.02046	106498	26489	132030	113269	88698.1	84304.6	118026	110285	99511	117791	94569.3	30267.4	26158.5	28232.4	24135.5	36411.1	13878.5	22116.9	34258.4	22942.5	99538.5	101979	90985	85486.5	122144	131367	108019	84361.3	115673
(3073)_8.88_913.5794m/z	913.579	8.87903	PI(22:5/18:0)	PI(40:5)	HMDB0009919	C49H85O13P	M+H	1.16723	3.20089e-08	3.14893	116430	36974.6	130687	118158	80001.1	136489	110377	132070	144185	92182.3	103723	35963.9	36515.5	48843.8	29735.7	22532.5	43990	22684.6	52629.6	39875.5	100846	111393	101554	102490	98495.3	113215	100413	105730	102354
(1162)_8.61_911.5613m/z	911.561	8.60897	PI(22:6/18:0)	PI(40:6)	HMDB0009920	C49H83O13P	M+H	1.24254	1.00291e-14	9.18463	1.19787e+06	130421	1.04572e+06	1.25013e+06	1.05036e+06	1.42081e+06	1.11527e+06	1.26095e+06	1.19585e+06	1.18753e+06	1.25419e+06	120316	117401	134133	122846	109412	143296	115828	167954	142601	917436	933229	955159	955668	841481	917571	894129	934149	905781
(3265)_7.30_678.4313m/z	678.431	7.3015	PS(14:1/14:0)	PS(28:1)	HMDB0012341	C34H64NO10P	M+H	1.1775	3.06183e-08	17.8869	654790	36607.3	466795	658285	526675	1.10705e+06	561408	719095	658368	556014	639427	33324.7	34718.2	39270.8	33786.4	25985	42655.7	32718.4	47186.7	39820	314923	310622	318064	339890	286816	296106	312936	314440	315181
(1091)_8.16_730.4597m/z	730.46	8.15957	PS(18:3/14:0)	PS(32:3)	HMDB0112443	C38H68NO10P	M+H	1.19128	9.84275e-09	9.15866	613568	66993.2	407101	618922	532475	962056	511409	658803	634327	574093	622926	62207.7	62647.6	72444.5	63425.2	51531	76267	62477.5	78604.6	73333.6	344498	349282	359654	368269	305572	360572	308578	331581	306842
(1063)_7.83_760.5122m/z	760.512	7.8252	PS(20:2/14:0)	PS(34:2)	HMDB0112567	C40H74NO10P	M+H	1.2079	5.08727e-09	3.11579	809080	259671	566315	785108	831992	1.03901e+06	698981	754695	750488	919486	935645	232073	228291	262048	251731	205880	306768	242545	317972	289731	676687	669730	698068	674088	657905	711664	679122	705192	680888
(1340)_9.76_856.5132m/z	856.513	9.76283	PS(22:6/20:4)	PS(42:10)	HMDB0012449	C48H74NO10P	M+H	1.20161	2.88762e-10	0.404722	56403.3	139363	70666.2	56399.9	56063.3	33723.2	68972.2	57159.8	54758.7	59892.8	49993.9	152951	154582	159008	130574	145264	118983	127476	141100	124329	63817.3	70757.7	70032.5	60675.5	60744.1	61529.4	68777.3	64255.3	76978.2
(2318)_13.76_975.7698m/z	975.77	13.7631	PS(24:1(15Z)/24:0)	PS(48:1)	HMDB0112933	C54H104NO10P	M+NH4	1.22697	1.49924e-13	0.0766193	6010.97	78452.5	5892.04	5219.13	9635.8	3731.13	7577.98	5348.78	3690.46	7191.1	5812.35	82913.4	72703.6	86533.9	82919	89502.6	72813.4	86441.1	60889.4	71355.9	26456	29494	24852.1	30169.8	24346	22845.2	26630.7	24008.1	24347.7
(615)_1.99_300.2925m/z	300.293	1.9937	Sphingosine	Sphingosine	HMDB0000252	C18H37NO2	M+H	1.16232	7.77009e-08	2.27272	149488	65774.9	140768	150363	137859	211868	131171	162514	150193	120782	139872	66906.3	72386.8	63569.9	68199.7	64762.2	62553.8	77282.9	54490.3	61821.9	117786	126774	120118	115255	117984	112645	113004	115173	112722
(672)_4.89_340.2852m/z	340.285	4.893	Stearoylglycine	Stearoylglycine	HMDB0013308	C20H39NO3	M-H	1.34023	1.5514e-07	721.28	55436.2	76.858	37130.3	49082.9	47993	94525.4	42320.4	63550.8	63034.4	67108.1	34180.2	14.4558	23.528	28.2674	134.69	162.156	183.34	1.6972	109.123	34.4651	29362	28638.6	31828.4	29190.7	32574.7	33298.6	31328.3	33230	34558.6
(848)_7.08_303.1823m/z	303.182	7.07712	Tetradecanedioic acid	Tetradecanedioic acid	HMDB0000872	C14H26O4	M+FA-H	1.13184	0.000203682	0.152294	466021	3.06001e+06	422302	572979	335942	412032	466238	361549	336615	531750	754787	2.03391e+06	1.51387e+06	1.91005e+06	5.24498e+06	2.04528e+06	5.34875e+06	4.81486e+06	1.59382e+06	3.03457e+06	1.3784e+06	1.38156e+06	1.59563e+06	1.37286e+06	1.5712e+06	1.47777e+06	1.36349e+06	1.36832e+06	1.26892e+06
(1972)_13.89_928.8327m/z	928.833	13.8917	TG(14:0/18:4/24:0)	TG(56:4)	HMDB0042787	C59H106O6	M+NH4	1.1774	2.00912e-09	0.31333	2.19777e+06	7.01425e+06	2.02762e+06	2.15212e+06	2.74113e+06	1.75321e+06	2.57548e+06	2.32433e+06	2.06644e+06	1.99851e+06	2.14112e+06	7.97719e+06	6.66829e+06	8.31544e+06	7.16022e+06	8.94782e+06	6.32855e+06	6.20428e+06	5.58687e+06	5.93964e+06	3.80776e+06	3.88156e+06	3.723e+06	3.81018e+06	3.89009e+06	3.98051e+06	3.89601e+06	3.85302e+06	3.91648e+06
(2463)_13.12_868.7408m/z	868.741	13.1187	TG(14:0/20:3/18:3)	TG(52:6)	HMDB0042437	C55H94O6	M+NH4	1.21533	6.28496e-12	0.0767549	85499.3	1.11393e+06	80236.3	83420.7	75348.2	103996	94367.1	100696	87137.1	66472.1	77820	1.17156e+06	1.06187e+06	1.26348e+06	1.17165e+06	1.18932e+06	954419	1.37121e+06	782095	1.05973e+06	397619	392397	387317	393232	412309	414219	413303	409476	401216
(2397)_13.41_922.7863m/z	922.786	13.4073	TG(14:0/20:5/22:2)	TG(56:7)	HMDB0042861	C59H100O6	M+NH4	1.2285	6.40851e-14	0.0244685	434835	1.77712e+07	417262	407493	512926	389401	530465	508565	449835	305797	391769	1.86364e+07	1.64623e+07	2.00727e+07	1.85504e+07	1.93742e+07	1.62728e+07	2.00042e+07	1.33358e+07	1.72322e+07	7.78248e+06	7.82937e+06	7.71669e+06	7.78471e+06	7.84604e+06	7.81888e+06	7.94519e+06	7.86188e+06	7.79137e+06
(1800)_13.09_856.7349m/z	856.735	13.0901	TG(14:0/22:5/15:0)	TG(51:5)	HMDB0042722	C54H94O6	M+NH4	1.21535	1.40611e-11	0.206555	43600.8	211085	33048.4	38270.7	64982.6	45883.6	47545.6	41677.3	31098.9	45185.5	44714.5	206114	197050	233633	219605	187658	208259	262898	163642	220910	88898.9	101630	82456.7	97951	86288.9	99326.7	98474	81458.7	96740
(2319)_13.76_952.8328m/z	952.833	13.7631	TG(14:0/22:5/22:1)	TG(58:6)	HMDB0042884	C61H106O6	M+NH4	1.21645	1.94247e-12	0.0194272	380363	1.95789e+07	359424	341326	558085	298264	473571	390834	355377	314907	331476	2.17001e+07	1.81642e+07	2.27765e+07	2.0434e+07	2.41597e+07	1.723e+07	1.99122e+07	1.49712e+07	1.68621e+07	7.15511e+06	7.30681e+06	7.08195e+06	7.11925e+06	7.26412e+06	7.39478e+06	7.41094e+06	7.26878e+06	7.27554e+06
(1777)_12.97_944.7735m/z	944.774	12.9686	TG(14:0/22:5/22:5)	TG(58:10)	HMDB0042748	C61H98O6	M+NH4	1.14898	9.57924e-08	0.00194099	1955.61	1.00753e+06	0	1400.65	5084.84	2448.09	2102.61	1242.03	1240.22	1788.89	2293.17	1.00604e+06	818535	959083	1.2232e+06	1.2405e+06	798715	1.63038e+06	462995	928359	324115	323192	320998	329752	321596	316520	333860	324962	321520
(2212)_14.26_984.8983m/z	984.898	14.2582	TG(14:0/24:0/22:4)	TG(60:4)	HMDB0042262	C63H114O6	M+NH4	1.16113	1.75754e-08	0.0909217	63052.7	693484	74364	65704.9	55218	44206.1	76108.3	75942.8	67315.6	51846.7	56768	822900	799060	1.00272e+06	580501	666921	726916	347666	699344	595330	227394	226414	222065	219120	240998	231379	224979	222057	225030
(2326)_13.71_836.6750m/z	836.675	13.7095	TG(14:1/14:1/22:6)	TG(50:8)	HMDB0047906	C53H86O6	M+NH4	1.18571	3.41713e-08	2.46635	444290	180141	510076	436013	347488	392817	519649	532253	502450	317833	440029	196111	192520	215914	173270	179900	168628	171282	161465	162178	277622	303067	265975	269597	297293	274281	302939	325406	282169
(1760)_12.85_892.7430m/z	892.743	12.8479	TG(14:1/18:1/22:6)	TG(54:8)	HMDB0047952	C57H94O6	M+NH4	1.17014	6.66196e-09	0.203846	101902	499898	60100.2	94367.9	143881	139615	103575	99568.7	83271.8	89951.6	102789	523001	463340	507060	567837	598602	462543	642368	281804	452531	263365	263609	252274	263300	274520	257554	249040	255567	256997
(2333)_13.70_862.6949m/z	862.695	13.6988	TG(14:1/18:4/20:4)	TG(52:9)	HMDB0048288	C55H88O6	M+NH4	1.21383	6.798e-11	2.44032	1.12998e+06	463048	1.23078e+06	1.08372e+06	1.13952e+06	937198	1.3275e+06	1.15871e+06	1.19094e+06	989339	1.11216e+06	488278	411068	550065	480649	503700	476368	461877	346050	449375	723461	772229	700863	686593	782929	729683	766757	721287	780145
(2369)_13.53_924.7013m/z	924.701	13.5281	TG(14:1/22:4/20:1)	TG(56:6)	HMDB0048211	C59H102O6	M+NH4	1.22288	5.41394e-13	0.0514843	122715	2.38354e+06	107524	113327	180844	105631	151095	131584	101568	99803.5	113055	2.54328e+06	2.28848e+06	2.72423e+06	2.513e+06	2.61712e+06	2.25311e+06	2.66877e+06	1.69591e+06	2.14792e+06	913507	980838	872869	883167	984484	1.00623e+06	934030	930223	1.00408e+06
(1757)_12.84_942.7576m/z	942.758	12.8443	TG(14:1/22:6/22:4)	TG(58:11)	HMDB0048382	C61H96O6	M+NH4	1.18084	2.86425e-09	0.00854263	775.224	90747.7	401.48	661.148	876.017	1316.21	576.142	741.965	516.817	690.359	1196.88	95637.2	77097.2	98177.1	104394	111637	78324.1	123221	45128.4	83112.6	35792.6	32958.4	33263.4	39956.5	34157.9	35921.9	38762	32062	31516.5
(2340)_13.66_976.8336m/z	976.834	13.6602	TG(14:1/22:6/24:1)	TG(60:8)	HMDB0048375	C63H106O6	M+NH4	1.22521	1.15593e-13	0.00339667	7836.3	2.30706e+06	7925.72	6942.34	11936.8	7109.18	12370.3	11310.5	6053.92	3177.05	3700.8	2.51639e+06	2.1796e+06	2.64558e+06	2.38601e+06	2.724e+06	2.10245e+06	2.33159e+06	1.77167e+06	2.10621e+06	607259	593625	598764	605928	617084	599509	627752	607252	597618
(1935)_13.74_914.8180m/z	914.818	13.7417	TG(15:0/18:2/22:2)	TG(55:4)	HMDB0043414	C58H104O6	M+NH4	1.19657	2.75893e-10	0.362803	500335	1.37908e+06	487496	470486	680930	361424	575630	486133	487565	464659	488694	1.51267e+06	1.33717e+06	1.59221e+06	1.40152e+06	1.60863e+06	1.23103e+06	1.36489e+06	1.09533e+06	1.26831e+06	747252	767916	722016	746564	773176	751441	783829	731015	748319
(1919)_13.65_912.8024m/z	912.802	13.6495	TG(15:0/18:3/22:2)	TG(55:5)	HMDB0043646	C58H102O6	M+NH4	1.20907	2.53237e-11	0.124251	169937	1.3677e+06	162974	153371	235646	128596	210233	170860	150445	155743	161568	1.46023e+06	1.21144e+06	1.46171e+06	1.4684e+06	1.70753e+06	1.13708e+06	1.56059e+06	1.01657e+06	1.28574e+06	491924	486812	475810	495611	504350	496377	518311	494501	494842
(1863)_13.38_936.8033m/z	936.803	13.3823	TG(15:0/20:1/22:6)	TG(57:7)	HMDB0043306	C60H102O6	M+NH4	1.21435	8.3647e-12	0.0111592	11637.1	1.04283e+06	7155.54	10087.9	25171.2	7858.64	16467.5	10670.7	11149.6	7768.7	8404.38	1.10631e+06	977807	1.18393e+06	1.11771e+06	1.15718e+06	910610	1.28535e+06	692629	953907	335950	354320	328625	336870	342356	324744	350459	343740	341157
(2489)_12.97_880.7370m/z	880.737	12.9686	TG(15:0/20:4/18:3)	TG(53:7)	HMDB0043533	C56H94O6	M+NH4	1.16368	1.98233e-08	0.167557	26675.7	159204	17757	26189.9	34058.4	32464.8	22638.7	23347.8	21554.1	31646.9	30423.3	155184	138691	161570	182342	165290	147575	234162	88218.6	159800	68119.4	74047.1	63899.3	70419.3	70039.7	70371.8	67524.4	66868.6	67779.7
(2242)_14.07_878.7208m/z	878.721	14.0696	TG(15:0/20:4/18:4)	TG(53:8)	HMDB0043534	C56H92O6	M+NH4	1.16259	2.80158e-07	2.04923	2.65272e+06	1.2945e+06	3.12863e+06	2.73422e+06	2.18877e+06	2.30434e+06	3.00206e+06	2.97376e+06	3.08247e+06	1.92379e+06	2.53642e+06	1.47865e+06	1.26428e+06	1.62634e+06	1.25195e+06	1.54532e+06	1.17068e+06	1.03985e+06	1.19058e+06	1.0828e+06	1.95206e+06	1.71245e+06	1.90695e+06	1.83124e+06	2.11797e+06	2.00853e+06	1.87951e+06	2.16734e+06	1.83838e+06
(2428)_13.27_908.7726m/z	908.773	13.268	TG(15:0/20:4/20:3)	TG(55:7)	HMDB0043696	C58H98O6	M+NH4	1.20619	6.40124e-11	0.0234537	34123.4	1.45493e+06	24618.9	30373.4	58819.6	30857	44543.4	37228.1	23985.1	27606.4	29078.3	1.51108e+06	1.29165e+06	1.56794e+06	1.60427e+06	1.67364e+06	1.22789e+06	1.91126e+06	959091	1.3475e+06	474091	484919	464672	478417	479183	475974	489128	479968	450741
(1788)_13.03_932.7737m/z	932.774	13.0294	TG(15:0/20:4/22:5)	TG(57:9)	HMDB0043711	C60H98O6	M+NH4	1.17463	8.51925e-09	0.000724865	92.216	127218	0	31.9078	460.037	0	240.022	97.9768	0	0	0	131076	116220	130667	146505	146341	103622	189553	60284.4	120695	33592.5	35669	35337.6	28963.5	36476.3	36701.2	39328.3	37035.2	35181
(2263)_13.99_968.8653m/z	968.865	13.9946	TG(15:0/20:4/24:1)	TG(59:5)	HMDB0043698	C62H110O6	M+NH4	1.20615	1.89263e-11	0.0117812	1846.9	156767	1622.69	1472.73	4342.32	195.459	3316.18	1928.06	1547.52	801.899	1395.23	183388	165527	202487	152447	182150	142789	132403	123209	126505	43493.9	39783.3	47366.2	40640.2	42475.2	45044.2	34985.4	45857.7	42055.5
(2315)_13.78_940.8340m/z	940.834	13.781	TG(15:0/22:0/20:5)	TG(57:5)	HMDB0043130	C60H106O6	M+NH4	1.22207	4.88322e-13	0.072534	67416.9	929451	72465.3	59780.3	98697	54675.6	86526	72986.3	57345.6	52743.7	51532	1.01423e+06	873654	1.03246e+06	965307	1.13657e+06	823076	936278	736858	846632	296377	308917	291968	293185	303976	293012	306617	296263	297072
(2481)_13.01_906.7582m/z	906.758	13.0115	TG(15:0/22:5/18:3)	TG(55:8)	HMDB0043620	C58H96O6	M+NH4	1.18291	3.58056e-09	0.0122896	2305.33	187584	1247.24	1277.28	5872.44	4311.16	3179.34	2478.36	346.714	937.901	1097.58	185970	164674	186689	216137	206547	160796	281067	101926	184453	64532.6	66690.8	63625.2	66458.7	63514	68506.1	67120.4	62864.9	60410.5
(1970)_13.87_966.8493m/z	966.849	13.8738	TG(15:0/22:6/22:0)	TG(59:6)	HMDB0043776	C62H108O6	M+NH4	1.22958	1.57734e-14	0.0108395	3901.69	359951	6169.1	3303.44	5174.2	2343.61	6122.54	4800.06	1546.42	3186.33	2469.47	392838	345012	422624	361099	410879	318633	353784	306661	328024	80065.1	89885	73176.2	84379.7	82639.6	88619.7	83974	83362.7	78237.8
(2261)_14.01_942.8497m/z	942.85	14.0053	TG(15:0/24:1/18:3)	TG(57:4)	HMDB0043381	C60H108O6	M+NH4	1.19022	3.29085e-10	0.160792	55028.7	342235	61279.3	55198.7	60426.7	42204.4	68124.3	65314	54850.3	42232.7	45627.4	401686	353451	427396	331259	424211	302215	267351	278409	294134	135903	137710	135130	128583	143997	138530	131984	136681	147334
(1891)_13.52_898.7852m/z	898.785	13.5209	TG(16:0/16:0/22:5)	TG(54:5)	HMDB0043905	C57H100O6	M+NH4	1.19387	3.78773e-10	0.286137	3.88983e+06	1.35943e+07	3.30931e+06	3.5516e+06	5.46858e+06	3.45958e+06	4.42336e+06	4.00392e+06	3.37454e+06	3.7458e+06	3.67174e+06	1.44998e+07	1.22148e+07	1.51986e+07	1.44267e+07	1.60859e+07	1.1767e+07	1.54272e+07	9.82105e+06	1.29072e+07	7.99403e+06	8.02555e+06	7.987e+06	7.96828e+06	8.02682e+06	8.17879e+06	8.33993e+06	8.2676e+06	8.22915e+06
(2395)_13.41_896.7708m/z	896.771	13.4109	TG(16:0/16:0/22:6)	TG(54:6)	HMDB0010418	C57H98O6	M+NH4	1.22489	2.47808e-13	0.0547233	142759	2.60874e+06	143268	149338	126982	135876	176703	179161	154283	94950.5	124268	2.74978e+06	2.36323e+06	2.89481e+06	2.75062e+06	2.99129e+06	2.32158e+06	2.93899e+06	1.99656e+06	2.47178e+06	1.0569e+06	1.07965e+06	1.03422e+06	1.04904e+06	1.08743e+06	1.06373e+06	1.07228e+06	1.05033e+06	1.05754e+06
(1746)_12.75_916.7441m/z	916.744	12.7478	TG(16:0/18:4/22:6)	TG(56:10)	HMDB0044527	C59H94O6	M+NH4	1.154	5.62759e-08	0.0106277	1230.97	115826	0	717.716	3394.95	2372.22	1355.58	951.431	593.512	668.862	1024.45	115728	89890.7	114850	140258	142444	101033	177296	48814.1	112123	36266.6	43146.1	33260.9	42252.1	33286.9	32770.5	36438.7	37511.7	32121.5
(61)_13.94_936.7766n	954.849	13.9375	TG(16:0/20:0/22:5)	TG(58:5)	HMDB0043961	C61H108O6	M+NH4	1.20215	4.28551e-11	0.067528	374802	5.55031e+06	388779	334733	501692	283482	488600	398890	349115	302852	325071	6.39859e+06	5.33405e+06	6.70756e+06	5.60222e+06	7.15416e+06	4.97783e+06	4.67468e+06	4.30717e+06	4.79654e+06	1.947e+06	2.06184e+06	1.89237e+06	1.97437e+06	1.97426e+06	1.99011e+06	2.00188e+06	2.00239e+06	1.98362e+06
(1922)_13.67_950.8171m/z	950.817	13.6709	TG(16:0/20:1/22:6)	TG(58:7)	HMDB0044163	C61H104O6	M+NH4	1.22192	4.21771e-13	0.00996049	71782.7	7.20674e+06	67536.5	69775.3	88419.4	63413.2	93479.1	81477.1	68616.7	54046.8	59280.2	7.82929e+06	6.59334e+06	8.05064e+06	7.53274e+06	8.84388e+06	6.24769e+06	7.50665e+06	5.56202e+06	6.69441e+06	2.45243e+06	2.45605e+06	2.4669e+06	2.40989e+06	2.48049e+06	2.53055e+06	2.51128e+06	2.50709e+06	2.5253e+06
(1766)_12.89_918.7585m/z	918.758	12.8908	TG(16:0/20:4/20:5)	TG(56:9)	HMDB0044553	C59H96O6	M+NH4	1.15712	4.37953e-08	0.0395636	30266.9	765019	8093.3	24356.3	60747.6	39588.7	30903.7	23827	17707.7	34658	32519.7	755699	625127	736164	913190	905806	633857	1.19991e+06	385280	730139	295808	298890	287554	297038	302831	289800	297106	290750	285996
(2017)_14.11_982.8823m/z	982.882	14.1053	TG(16:0/20:4/24:1)	TG(60:5)	HMDB0044373	C63H112O6	M+NH4	1.19197	2.57614e-10	0.0252658	20067.9	794271	24828.5	18756.9	22838.9	13635.2	29030.7	27811.7	21926.6	9103.98	12678.2	948781	854114	1.03531e+06	749356	956917	762396	528756	686438	626369	224567	229000	223039	213711	236951	220838	224180	219316	228488
(1880)_13.48_974.8177m/z	974.818	13.478	TG(16:0/22:4/22:5)	TG(60:9)	HMDB0044437	C63H104O6	M+NH4	1.20106	1.25145e-10	0.0015887	9160.94	5.76631e+06	7970.04	7994.57	17628.4	7024.12	13864.3	10918.3	8555.45	3730.31	4762.97	6.12394e+06	4.93953e+06	6.18905e+06	6.39046e+06	7.24326e+06	4.63128e+06	7.29686e+06	3.78775e+06	5.29468e+06	1.73194e+06	1.77595e+06	1.7108e+06	1.76194e+06	1.72308e+06	1.7107e+06	1.76293e+06	1.75375e+06	1.71573e+06
(2275)_13.94_980.8656m/z	980.866	13.9375	TG(16:1/22:0/22:5)	TG(60:6)	HMDB0048537	C63H110O6	M+NH4	1.20452	2.54184e-11	0.010222	22662.3	2.21701e+06	21125.9	20290.2	39721.5	13496.2	36627.2	26823	23636	8262.47	13977.8	2.58938e+06	2.24913e+06	2.77773e+06	2.18665e+06	2.7413e+06	2.07494e+06	1.7437e+06	1.78033e+06	1.80996e+06	614334	633139	601059	617454	624490	620463	597251	614459	622941
(2532)_12.63_966.7591m/z	966.759	12.6342	TG(16:1/22:6/22:6)	TG(60:13)	HMDB0049049	C63H96O6	M+NH4	1.15566	4.07317e-08	0.0906716	10394.3	114637	2657.53	10118.3	14866.5	14714.3	7842.3	7428.35	6429.01	15397.5	14095.3	113035	103156	108819	135865	127130	106419	174045	53678.8	109588	42281.1	50924.2	39338.9	46897.9	40606.5	39215.4	47050	39635.7	42175.6
(1869)_13.41_948.8021m/z	948.802	13.4145	TG(18:0/20:4/20:4)	TG(58:8)	HMDB0045203	C61H102O6	M+NH4	1.22614	1.86523e-13	0.0163639	305993	1.86992e+07	251808	282787	486089	255576	381633	299913	251574	266527	278029	1.96812e+07	1.75329e+07	2.06192e+07	1.97337e+07	2.08915e+07	1.6669e+07	2.16408e+07	1.38473e+07	1.76778e+07	7.6432e+06	7.75693e+06	7.57202e+06	7.59427e+06	7.76331e+06	7.71398e+06	7.86864e+06	7.78319e+06	7.73483e+06
(1822)_13.19_998.8191m/z	998.819	13.1858	TG(18:0/22:5/22:6)	TG(62:11)	HMDB0045422	C65H104O6	M+NH4	1.19342	5.35042e-10	0.00187578	3066.52	1.6348e+06	390.29	4868.07	0	0	5441.12	5408.84	0	8541.13	2949.25	1.72096e+06	1.42805e+06	1.84069e+06	1.8173e+06	1.89415e+06	1.34876e+06	2.20898e+06	935583	1.51874e+06	483176	500563	492066	478123	479340	480307	499999	494426	470354
(1797)_13.07_996.8030m/z	996.803	13.0722	TG(18:0/22:6/22:6)	TG(62:12)	HMDB0045449	C65H102O6	M+NH4	1.18827	1.41678e-09	0.000693027	3059.59	4.41483e+06	0	5068.6	0	0	4432.24	4702.08	0	10002.3	3331.1	4.58556e+06	4.00297e+06	4.67583e+06	5.02824e+06	5.07787e+06	3.74516e+06	6.26167e+06	2.38968e+06	3.96647e+06	1.35641e+06	1.36795e+06	1.35574e+06	1.35939e+06	1.35411e+06	1.41971e+06	1.41658e+06	1.42628e+06	1.39357e+06

## Sheet: Table S2
Table S2 Metabolomics identified typical metabolites with more than 5-fold differences in C33A/CaSki expression (AUC:ROC The area under the curve)
Classification	RT (min)	Precursor m/z	Precursor Type		VIP value	q value	C33A/CaSkj Value	Change	Compound ID	Formula	Name	AUC
Amino acids and derivatives	2.80918	196.062	[M+FA-H]-		1.01731	0.0165197	15.0298	Up	HMDB0002210	C8H9NO2	2-Phenylglycine	0.7037
	5.36725	163.04	[M-H]-		1.0383	0.0023862	15.5039	Up	HMDB0000205	C9H8O3	Phenylpyruvic acid	0.91358
	0.803483	146.046	[M-H]-		1.19255	0.0001245	6.41275	Up	HMDB0000148	C5H9NO4	Glutamic acid	0.83951
	0.803483	174.041	[M+FA-H]-		1.16621	0.0013911	55.9088	Up	HMDB0000267	C5H7NO3	Pyroglutamic acid	1
	5.51015	188.093	[M+FA-H]-		1.176	0.0010428	7.03339	Up	HMDB0004827	C7H13NO2	Proline betaine	0.79012
	2.79918	214.073	[M+FA-H]-		1.01641	0.0106191	33.6127	Up	HMDB0000216	C8H11NO3	Norepinephrine	0.90123
	0.80705	135.031	[M-H]-		1.25842	3.979e-05	0.0765184	Down	HMDB0000943	C4H8O5	Threonic acid	1
	7.87518	290.145	[M+H]+		1.39309	0.0001128	6.51278	Up	HMDB0028747	C10H19N5O5	Aspartyl-Arginine	0.92593
Saturated fatty acids and their derivatives	0.768467	156.03	[M-H]-		1.13292	0.0028833	11.5316	Up	HMDB0001241	C6H7NO4	2-Aminomuconic acid	0.92593
	16.9956	390.27	[M-H]-		1.38462	4.645e-07	7.84707	Up	HMDB0240595	C20H41NO4S	N-Stearoyltaurine	0.92593
	13.7144	356.281	[M-H]-		1.3997	2.325e-07	431.982	Up	HMDB0241933	C20H39NO4	N-Palmitoyl Threonine	1
	13.9288	340.286	[M-H]-		1.4047	8.073e-09	41.0427	Up	HMDB0013308	C20H39NO3	Stearoylglycine	1
Unsaturated fatty acids and their derivatives	12.2789	295.229	[M-H]-		1.397	3.109e-08	0.119806	Down	HMDB0247599	C18H32O3	9-Hydroxylinoleic acid	1
	13.1556	362.268	[M+H]+		1.57123	1.571e-07	8.05273	Up	HMDB0005096	C22H35NO3	N-Arachidonoylglycine	1
	12.6955	327.234	[M-H]-		1.36735	3.573e-07	0.142113	Down	HMDB0002183	C22H32O2	Docosahexaenoic acid	1
	14.3346	303.233	[M-H]-		1.35487	5.914e-07	0.192056	Down	HMDB0001043	C20H32O2	Arachidonic acid	1
	14.7048	305.249	[M-H]-		1.29839	6.672e-06	0.168768	Down	HMDB0031058	C20H34O2	Sciadonic acid	1
	9.5644	353.234	[M-H]-		1.28475	8.518e-06	0.0191329	Down	HMDB0001442	C20H34O5	Prostaglandin E1	1
	11.3993	300.291	[M+H]+		1.62838	1.013e-08	5.14815	Up	HMDB0000252	C18H37NO2	Sphingosine	0.97531
	10.7969	280.265	[M+H]+		1.64004	2.096e-09	10.3689	Up	HMDB0062656	C18H33NO	Linoleamide	1
	13.17	384.277	[M+FA-H]-		1.40977	2.764e-08	7.6126	Up	HMDB0013631	C20H37NO3	Oleoyl glycine	1
	10.5762	510.285	[M+FA-H]-		1.39765	1.915e-07	5.27802	Up	HMDB0010380	C22H44NO7P	LysoPC(14:1)	1
	12.4925	522.356	[M+H]+		1.66625	1.406e-10	5.59593	Up	HMDB0061701	C26H52NO7P	LysoPC(18:1)	1
	11.9974	518.324	[M+H]+		1.6532	1.414e-09	6.63388	Up	HMDB0010388	C26H48NO7P	LysoPC(18:3)	1
	10.9642	512.299	[M+FA-H]-		1.38898	2.015e-07	6.99692	Up	HMDB0010379	C22H46NO7P	LysoPC(14:0)	1
	11.5772	621.306	[M+H]+		1.64728	6.167e-10	5.62644	Up	HMDB0061690	C29H49O12P	LysoPI(20:4)	1
	12.3075	522.285	[M+H]+		1.64166	1.503e-09	6.45681	Up	HMDB0240604	C24H44NO9P	LysoPS(18:2)	1
	12.101	455.242	[M+FA-H]-		1.34195	2.736e-06	12.4891	Up	HMDB0007849	C19H39O7P	LysoPA(16:0)	1
	11.1814	487.279	[M+H]+		1.62897	2.44e-08	26.3562	Up	HMDB0114752	C25H43O7P	LysoPA(22:4)	1
Others	9.1364	313.182	M-H]-		1.34041	1.2202e-06	0.0900322	Down	HMDB0006285	C20H26O3	4-oxo-Retinoic acid	1
	1.81883	346.056	M-H]-		1.19745	0.00144206	6.62855	Up	HMDB0000045	C10H14N5O7P	Adenosine monophosphate	0.75309
	1.2422	135.031	M-H]-		1.3975	4.0402e-08	0.0411736	Down	HMDB0000157	C5H4N4O	Hypoxanthine	1
	3.94245	241.084	M-H]-		1.27413	4.4745e-06	0.177965	Down	HMDB0000273	C10H14N2O5	Thymidine	1

## Sheet: Table S3
Table S3 Lipidomics identified typical metabolites with more than 10-fold differences in C33A/CaSki expression
Classification	RT (min)	Precursor m/z	Precursor Type	VIP value	q value	C33A/CaSkj Value	Change	compound_id	formula	Name	ROC Value
Triglycerides and their derivatives	13.0722	996.803	[M+NH4]+	1.18827	1.41678e-09	0.000693027	Down	HMDB0045449	C65H102O6	TG(62:12)	1
	13.0294	932.774	[M+NH4]+	1.17463	8.51925e-09	0.000724865	Down	HMDB0043711	C60H98O6	TG(57:9)	1
	13.478	974.818	[M+NH4]+	1.20106	1.25145e-10	0.0015887	Down	HMDB0044437	C63H104O6	TG(60:9)	1
	13.1858	998.819	[M+NH4]+	1.19342	5.35042e-10	0.00187578	Down	HMDB0045422	C65H104O6	TG(62:11)	1
	12.9686	944.774	[M+NH4]+	1.14898	9.57924e-08	0.00194099	Down	HMDB0042748	C61H98O6	TG(58:10)	1
	13.6602	976.834	[M+NH4]+	1.22521	1.15593e-13	0.00339667	Down	HMDB0048375	C63H106O6	TG(60:8)	1
	12.8443	942.758	[M+NH4]+	1.18084	2.86425e-09	0.00854263	Down	HMDB0048382	C61H96O6	TG(58:11)	1
	13.6709	950.817	[M+NH4]+	1.22192	4.21771e-13	0.00996049	Down	HMDB0044163	C61H104O6	TG(58:7)	1
	13.9375	980.866	[M+NH4]+	1.20452	2.54184e-11	0.010222	Down	HMDB0048537	C63H110O6	TG(60:6)	1
	12.7478	916.744	[M+NH4]+	1.154	5.62759e-08	0.0106277	Down	HMDB0044527	C59H94O6	TG(56:10)	1
	13.8738	966.849	[M+NH4]+	1.22958	1.57734e-14	0.0108395	Down	HMDB0043776	C62H108O6	TG(59:6)	1
	13.3823	936.803	[M+NH4]+	1.21435	8.3647e-12	0.0111592	Down	HMDB0043306	C60H102O6	TG(57:7)	1
	13.9946	968.865	[M+NH4]+	1.20615	1.89263e-11	0.0117812	Down	HMDB0043698	C62H110O6	TG(59:5)	1
	13.0115	906.758	[M+NH4]+	1.18291	3.58056e-09	0.0122896	Down	HMDB0043620	C58H96O6	TG(55:8)	1
	13.4145	948.802	[M+NH4]+	1.22614	1.86523e-13	0.0163639	Down	HMDB0045203	C61H102O6	TG(58:8)	1
	13.7631	952.833	[M+NH4]+	1.21645	1.94247e-12	0.0194272	Down	HMDB0042884	C61H106O6	TG(58:6)	1
	13.268	908.773	[M+NH4]+	1.20619	6.40124e-11	0.0234537	Down	HMDB0043696	C58H98O6	TG(55:7)	1
	13.4073	922.786	[M+NH4]+	1.2285	6.40851e-14	0.0244685	Down	HMDB0042861	C59H100O6	TG(56:7)	1
	14.1053	982.882	[M+NH4]+	1.19197	2.57614e-10	0.0252658	Down	HMDB0044373	C63H112O6	TG(60:5)	1
	11.0239	688.589	[M+NH4]+	1.19862	5.49073e-10	0.0305834	Down	HMDB0007738	C43H74O5	DG(40:5)	1
	12.8908	918.758	[M+NH4]+	1.15712	4.37953e-08	0.0395636	Down	HMDB0044553	C59H96O6	TG(56:9)	1
	9.96573	658.542	[M+NH4]+	1.17054	1.26552e-08	0.0441238	Down	HMDB0007765	C41H68O5	DG(38:6)	1
	10.7852	686.574	[M+NH4]+	1.2069	1.66405e-10	0.0444829	Down	HMDB0007767	C43H72O5	DG(40:6)	1
	13.5281	924.701	[M+NH4]+	1.22288	5.41394e-13	0.0514843	Down	HMDB0048211	C59H102O6	TG(56:6)	1
	10.5037	636.558	[M+NH4]+	1.17729	7.60108e-09	0.0523801	Down	HMDB0007647	C39H70O5	DG(36:3)	1
	13.4109	896.771	[M+NH4]+	1.22489	2.47808e-13	0.0547233	Down	HMDB0010418	C57H98O6	TG(54:6)	1
	14.504	689.538	[M+FA-H]-	1.39787	1.42498e-11	0.0556313	Down	HMDB0007678	C41H72O5	DG(38:4)	1
Triglycerides and their derivatives	11.444	690.606	[M+NH4]+	1.18587	3.15441e-09	0.0641319	Down	HMDB0007680	C43H76O5	DG(40:4)	1
	13.9375	954.849	[M+NH4]+	1.20215	4.28551e-11	0.067528	Down	HMDB0043961	C61H108O6	TG(58:5)	1
	13.781	940.834	[M+NH4]+	1.22207	4.88322e-13	0.072534	Down	HMDB0043130	C60H106O6	TG(57:5)	1
	11.0131	662.573	[M+NH4]+	1.23091	6.37814e-14	0.0744492	Down	HMDB0007678	C41H72O5	DG(38:4)	1
	13.1187	868.741	[M+NH4]+	1.21533	6.28496e-12	0.0767549	Down	HMDB0042437	C55H94O6	TG(52:6)	1
	12.6342	966.759	[M+NH4]+	1.15566	4.07317e-08	0.0906716	Down	HMDB0049049	C63H96O6	TG(60:13)	1
	14.2582	984.898	[M+NH4]+	1.16113	1.75754e-08	0.0909217	Down	HMDB0042262	C63H114O6	TG(60:4)	1
Phospholipids and derivatives	12.167	856.684	[M+H]+	1.10201	4.39189e-06	0.0531942	Down	HMDB0009758	C49H94NO8P	PE(44:2)	0.98765
	13.7631	975.77	[M+NH4]+	1.22697	1.49924e-13	0.0766193	Down	HMDB0112933	C54H104NO10P	PS(48:1)	1
	8.20602	862.627	[M+H]+	1.22206	2.78956e-11	0.0950669	Down	HMDB0008734	C50H88NO8P	PC(42:6)	1
	12.5914	773.538	[M+FA-H]-	1.16612	3.88902e-05	12.2467	Up	HMDB0115537	C41H77O8P	PA(38:2)	1
	7.77518	688.494	[M+H]+	1.15045	6.83975e-07	14.9511	Up	HMDB0009085	C37H70NO8P	PE(32:2)	1
	12.8478	799.551	[M+FA-H]-	1.34559	5.90758e-09	17.6069	Up	HMDB0115572	C43H79O8P	PA(40:3)	1
	7.3015	678.431	[M+H]+	1.1775	3.06183e-08	17.8869	Up	HMDB0012341	C34H64NO10P	PS(28:1)	1
	7.77162	710.476	[M+NH4]+	1.22347	1.32361e-10	31.697	Up	HMDB0115401	C39H65O8P	PA(36:6)	1
	11.0417	665.445	[M+FA-H]-	1.33712	5.45778e-08	40.655	Up	HMDB0114833	C33H65O8P	PA(30:0)	1
	9.94068	776.531	[M-H]-	1.2755	2.17936e-06	219.872	Up	HMDB0008722	C44H76NO8P	PC(36:6)	1
	10.03	702.512	[M-H]-	1.26732	2.49573e-06	556.151	Up	HMDB0009054	C38H74NO8P	PE(33:1)	0.96296
Saturated fatty acids and their derivatives	8.49103	331.211	[M+FA-H]-	1.14461	0.000154404	0.059016	Down	HMDB0000672	C16H30O4	Hexadecanedioic acid	1
	4.893	340.285	[M-H]-	1.34023	1.5514e-07	721.28	Up	HMDB0013308	C20H39NO3	Stearoylglycine	1
Unsaturated fatty acids and their derivatives	6.019	301.218	[M-H]-	1.18016	6.63313e-05	0.0308372	Down	HMDB0001999	C20H30O2	Eicosapentaenoic acid	1
	6.77775	327.062	[M-H]-	1.06948	0.000684275	0.0613606	Down	HMDB0002183	C22H32O2	Docosahexaenoic acid	1

## Sheet: Table S4
gene	logFC	AveExpr	t	P.Value	adj.P.Val	B
ADAM5	0.75621	0.9377	4.53303	0.00312046	0.00453865	-3.84335
ADAP1	0.751206	2.00751	7.98805	0.000125702	0.00023937	-0.224322
ALG1L	0.763755	1.71525	7.9972	0.000124834	0.000237907	-0.216449
ANP32E	0.758543	3.96512	10.4503	2.39675e-05	5.49572e-05	1.66412
ART4	0.767033	0.974256	13.3845	4.99814e-06	1.42251e-05	3.45552
ATG101	0.76481	3.21179	17.7196	8.2048e-07	3.23295e-06	5.52197
ATP6V1E2	0.771258	2.03347	12.9688	6.11385e-06	1.68803e-05	3.22512
BATF3	0.773442	1.87232	16.8243	1.14773e-06	4.24277e-06	5.13817
BCAR1	0.754103	3.01785	6.66384	0.000369747	0.000635395	-1.44824
BET1	0.760032	2.54118	22.0688	1.96889e-07	1.06737e-06	7.15264
BRF1	0.749256	2.98345	15.953	1.6182e-06	5.57143e-06	4.7453
BSDC1	0.761902	2.96267	19.1814	4.90563e-07	2.15819e-06	6.10991
BTG1	0.758968	2.77563	8.91682	6.42354e-05	0.000131046	0.53975
BTN3A2	0.774598	1.93447	5.58682	0.00101276	0.00160458	-2.58491
CCDC173	0.774677	1.06157	18.0634	7.24409e-07	2.9339e-06	5.66435
CCPG1	0.76639	1.91292	12.3567	8.31857e-06	2.19725e-05	2.87308
CD86	0.751156	1.12867	21.9524	2.038e-07	1.09627e-06	7.11326
CDIP1	0.762007	2.30017	27.196	5.02607e-08	3.96086e-07	8.70896
CDK17	0.749273	2.52981	9.62515	4.00431e-05	8.61635e-05	1.07845
CEMIP	0.768299	1.57746	12.622	7.26715e-06	1.95823e-05	3.02755
CHMP2B	0.755878	3.16854	6.7476	0.000343686	0.000593645	-1.36552
CKB	0.771259	2.84138	6.43984	0.000451155	0.000762686	-1.67328
CLPB	0.773394	3.24436	13.2008	5.45959e-06	1.53236e-05	3.35454
CPA3	0.753552	0.795314	6.53504	0.000414304	0.00070532	-1.57695
CRISPLD2	0.751239	1.54116	32.6564	1.51425e-08	1.66019e-07	10.0713
CSGALNACT1	0.772505	1.11051	18.5979	5.99536e-07	2.53187e-06	5.88063
CTNND1	0.766375	4.20764	3.63093	0.00928377	0.012487	-5.04551
CYP27B1	0.748852	2.08588	3.80035	0.0074941	0.0102301	-4.81113
DDX43	0.773882	0.946324	17.1182	1.02611e-06	3.88049e-06	5.26626
DEFB114	0.770313	0.459601	11.0277	1.70944e-05	4.08284e-05	2.05004
DGUOK	0.761101	3.26281	13.4531	4.83751e-06	1.38559e-05	3.49287
DOCK10	0.767999	1.0755	9.36773	4.7374e-05	9.992e-05	0.886752
DYNLT1	0.754374	3.49317	8.56605	8.21688e-05	0.000163457	0.259345
EHHADH	0.772937	1.62482	15.6256	1.84976e-06	6.20102e-06	4.59234
ENPP7	-0.734303	1.10444	-22.9383	1.53011e-07	8.84294e-07	7.44037
ENTPD1	0.768707	1.38562	12.8953	6.33966e-06	1.74189e-05	3.18366
ENTPD6	0.773961	3.98053	20.5377	3.1456e-07	1.53132e-06	6.61764
EQTN	0.766463	1.07062	9.60992	4.04388e-05	8.68848e-05	1.06724
ERCC5	0.753077	2.53232	10.6398	2.14127e-05	4.97726e-05	1.79281
ERLEC1	0.772333	2.86569	14.8403	2.57813e-06	8.13346e-06	4.21262
ERP29	0.761371	3.7963	12.3801	8.21937e-06	2.17532e-05	2.88679
ESYT3	0.763066	1.38694	37.3243	6.2961e-09	8.8463e-08	11.0633
FGF12	0.760805	1.23422	23.1867	1.42619e-07	8.38419e-07	7.52061
FGF14	0.773475	0.955348	24.275	1.05696e-07	6.75216e-07	7.86229
GJA9	0.750112	1.01242	12.5727	7.45017e-06	2.00063e-05	2.99911
GKN2	0.749201	0.590652	5.82335	0.000802492	0.00129713	-2.32308
HECW1	0.762089	1.48538	18.5018	6.20041e-07	2.59413e-06	5.84219
HSCB	0.762849	2.40628	14.3048	3.26459e-06	9.91261e-06	3.94262
HSPA9	0.768181	5.23264	7.8019	0.000144943	0.000271987	-0.386206
IFI35	0.755687	1.87843	7.10019	0.000254586	0.000451149	-1.02556
JMJD4	0.767884	2.73672	21.848	2.10236e-07	1.12275e-06	7.07777
KDM4C	0.769474	2.13756	16.1884	1.4722e-06	5.17047e-06	4.85345
KLRC4	0.763025	0.58104	5.8479	0.000783646	0.00126891	-2.29632
KLRD1	0.755737	0.666722	6.26061	0.000531055	0.000886136	-1.8575
KPNA4	0.761861	4.1645	6.78585	0.000332481	0.00057614	-1.32799
LIAS	0.755682	2.05222	7.58301	0.000171994	0.000317058	-0.580583
LLGL2	0.76844	2.07541	7.65275	0.000162797	0.000302175	-0.518172
LRP2BP	0.75135	1.18911	15.8147	1.7117e-06	5.82529e-06	4.68106
LRRC7	0.766086	1.14323	23.2038	1.41936e-07	8.35084e-07	7.52609
LRRD1	0.765334	1.00139	19.7946	3.99815e-07	1.83746e-06	6.34366
LZTFL1	0.760439	1.91562	19.1679	4.92803e-07	2.1654e-06	6.10471
MAPKAPK3	0.769669	3.18476	10.0357	3.08724e-05	6.84634e-05	1.37517
MFSD3	0.75416	2.50701	8.11943	0.00011387	0.000218891	-0.111914
MOB2	0.773445	2.04689	15.269	2.14638e-06	7.00339e-06	4.42224
NAV2	0.768816	1.60109	14.5743	2.89592e-06	8.95746e-06	4.07967
NCAPH	0.759593	3.75468	14.9812	2.42606e-06	7.73994e-06	4.28215
NCEH1	0.755856	2.74191	5.57757	0.00102216	0.00161816	-2.5953
NFYB	0.769762	2.84465	10.1195	2.93119e-05	6.54348e-05	1.43436
NGDN	0.76702	3.45239	7.07983	0.000258952	0.000457981	-1.04484
NLRP14	0.757113	0.769376	7.07193	0.000260669	0.000460676	-1.05233
NR3C2	0.76279	1.26222	23.2594	1.39735e-07	8.24388e-07	7.54392
NTF4	0.757903	1.75996	7.65243	0.000162837	0.000302198	-0.518454
OR5P3	0.764733	1.08303	22.1523	1.92103e-07	1.04915e-06	7.18073
PAPOLA	0.766798	4.76063	17.342	9.43333e-07	3.62172e-06	5.36244
PCDHGC3	0.758217	1.51066	32.5636	1.54279e-08	1.68207e-07	10.0501
PKIB	0.7503	1.20415	14.7333	2.70088e-06	8.44833e-06	4.15942
PLA2G2C	-0.686447	1.08393	-33.7393	1.2223e-08	1.4212e-07	10.3138
PLAC4	0.759259	1.37697	31.9548	1.74623e-08	1.85226e-07	9.90975
PLEKHG7	0.773474	0.922135	20.9705	2.74622e-07	1.38287e-06	6.77272
PNPLA3	-0.669948	1.75253	-21.3084	2.47456e-07	1.27362e-06	6.89167
POLE2	0.758187	2.82825	10.2482	2.70853e-05	6.11368e-05	1.52453
PRDM11	0.773099	1.99483	17.9943	7.42628e-07	2.99024e-06	5.63595
PROX2	0.766628	1.21931	22.0131	2.00165e-07	1.07996e-06	7.1338
PRPS2	0.76497	3.77676	11.9731	1.01635e-05	2.60684e-05	2.64411
PSMD13	0.748925	4.01122	24.8873	8.98129e-08	6.00362e-07	8.0479
PSTK	0.753389	1.9241	7.41976	0.000195927	0.000356475	-0.728489
PTGER2	0.757798	1.3894	25.1676	8.34696e-08	5.67414e-07	8.13136
PTPN1	0.754217	3.73231	15.8627	1.67855e-06	5.73514e-06	4.70343
RAD54B	0.753278	2.6354	11.1633	1.58271e-05	3.81873e-05	2.13802
RASSF9	0.760088	1.02456	14.5152	2.97248e-06	9.16397e-06	4.04983
RBM17	0.751364	3.30927	9.50339	4.33357e-05	9.2421e-05	0.988339
REEP5	0.754804	3.69015	11.826	1.09922e-05	2.78562e-05	2.55454
RPP21	0.77108	3.75438	12.5268	7.62586e-06	2.04032e-05	2.97247
SCN2A	0.764049	0.97455	20.4207	3.26488e-07	1.57161e-06	6.57513
SCN3A	0.756323	0.90265	22.0904	1.95641e-07	1.06328e-06	7.1599
SLC2A12	0.75622	1.24841	10.7387	2.0204e-05	4.729e-05	1.85916
SLC44A2	0.759584	3.51173	3.39911	0.0125319	0.0165102	-5.3721
SLFN14	0.765284	0.902983	15.3278	2.0939e-06	6.86339e-06	4.45055
SNX2	0.749109	3.76146	11.5924	1.24719e-05	3.10852e-05	2.41021
SPRR2D	0.769262	0.866682	4.08538	0.00527866	0.00738669	-4.42561
SPTSSA	0.771175	2.61595	20.0381	3.69242e-07	1.72757e-06	6.43455
STX5	0.75259	3.07357	15.3313	2.09086e-06	6.85653e-06	4.45222
TEX26	0.749712	0.59586	5.21109	0.001487	0.00228464	-3.01599
TMSB15A	0.766094	1.81957	14.7387	2.69451e-06	8.43633e-06	4.16212
TNPO1	0.772539	4.68894	16.2583	1.43182e-06	5.05836e-06	4.88526
TRIM13	0.770541	2.13235	19.1586	4.94358e-07	2.17001e-06	6.10111
TRIM47	0.771657	2.03333	7.57578	0.000172981	0.000318605	-0.587083
TTI1	0.765362	3.14372	28.3127	3.86142e-08	3.26287e-07	9.00879
UBL4A	0.749626	3.15179	26.722	5.63926e-08	4.30689e-07	8.57796
VANGL1	0.766296	2.34151	29.7721	2.77756e-08	2.57889e-07	9.38315
VMA21	0.756308	3.22324	8.4664	8.82613e-05	0.00017416	0.177928
VPS8	0.765834	2.6553	11.0856	1.65397e-05	3.96621e-05	2.08771
VSIG4	0.75643	1.44128	19.653	4.18919e-07	1.90612e-06	6.29033
ZFAT	0.758325	2.04559	32.4128	1.59054e-08	1.72018e-07	10.0156
ZNF263	0.750971	2.87675	15.7785	1.73715e-06	5.89239e-06	4.66418
ZNFX1	0.758344	2.9729	8.50242	8.60016e-05	0.000170153	0.207448
A1BG	-0.807399	1.2927	-4.96188	0.00193819	0.00291847	-3.31253
AAAS	-0.651613	3.43535	-10.6445	2.13525e-05	4.96542e-05	1.79602
AADAT	-1.26411	2.21867	-31.9237	1.75744e-08	1.8614e-07	9.90249
AAK1	-3.25389	3.63194	-102.139	8.29289e-12	6.17576e-10	18.2343
AAMDC	0.778925	2.19082	8.18018	0.000108831	0.000210125	-0.0604391
AASDHPPT	-1.76228	3.82833	-39.2735	4.5054e-09	6.96764e-08	11.4403
ABCA1	1.00584	1.59381	6.11585	0.000607368	0.00100328	-2.00905
ABCA10	0.902148	0.947816	19.8674	3.90371e-07	1.80484e-06	6.37097
ABCA13	1.38121	1.68807	40.2296	3.84626e-09	6.20354e-08	11.6182
ABCA3	-1.0482	1.99191	-23.6583	1.25046e-07	7.62823e-07	7.6706
ABCA5	1.63235	1.17279	50.9971	8.07567e-10	1.96242e-08	13.3617
ABCA6	0.792701	0.775346	7.03414	0.000269063	0.000474225	-1.08825
ABCB8	-4.94381	5.04266	-30.0403	2.61899e-08	2.47392e-07	9.4499
ABCC1	-0.963365	2.75822	-35.1569	9.32803e-09	1.17816e-07	10.6195
ABCC2	0.832703	1.58856	11.2065	1.54461e-05	3.7377e-05	2.16585
ABCC5	1.25677	2.72395	9.85718	3.45287e-05	7.55671e-05	1.24746
ABCC6	-3.65056	2.84878	-104.082	7.32366e-12	5.60763e-10	18.3581
ABCC9	0.881195	1.00192	27.0671	5.1849e-08	4.05043e-07	8.67356
ABCD4	1.14147	2.91671	20.5708	3.11288e-07	1.51848e-06	6.62959
ABCF1	-3.74261	5.61503	-66.3477	1.42638e-10	5.02432e-09	15.2621
ABCG2	0.919882	1.15242	17.8191	7.91262e-07	3.14528e-06	5.56343
ABHD12	0.872359	3.87468	19.823	3.96103e-07	1.82508e-06	6.35432
ABHD12B	1.04708	1.25185	23.2944	1.38371e-07	8.18815e-07	7.5551
ABHD14A	-0.671688	1.97986	-17.0072	1.0702e-06	4.00851e-06	5.21815
ABHD16A	-2.32621	3.80969	-26.0346	6.68814e-08	4.88169e-07	8.38375
ABHD17A	-6.37247	5.36996	-73.3453	7.36489e-11	3.03073e-09	15.9723
ABHD3	0.956102	2.63236	35.1002	9.42747e-09	1.18793e-07	10.6075
ABI2	-0.839389	3.23208	-6.90368	0.000300486	0.000525478	-1.2134
ABL1	-0.738143	3.05087	-20.1728	3.535e-07	1.6732e-06	6.48432
ABL2	1.76126	3.47516	5.36925	0.00126221	0.00196736	-2.83221
ABLIM1	2.58742	2.66452	20.7419	2.94937e-07	1.45688e-06	6.69122
ABLIM3	1.02952	1.90592	11.3849	1.39805e-05	3.43165e-05	2.27975
ABRACL	0.822534	3.23141	11.8373	1.09254e-05	2.77022e-05	2.5615
ACAA1	-1.93782	3.58059	-18.9194	5.36401e-07	2.31769e-06	6.00782
ACAA2	-1.27359	2.32334	-18.1685	6.97653e-07	2.85129e-06	5.70737
ACACA	-0.419039	3.16425	-6.66288	0.000370057	0.000635877	-1.44918
ACADM	-1.16535	3.23613	-32.9369	1.43157e-08	1.59722e-07	10.1349
ACAP2	0.988666	3.15753	14.4317	3.08471e-06	9.4558e-06	4.00744
ACAT2	1.28527	4.47679	4.98454	0.00189138	0.00285358	-3.2852
ACBD6	1.38066	3.16308	19.5289	4.36532e-07	1.96961e-06	6.24327
ACCS	0.615469	1.58423	14.7362	2.69744e-06	8.44305e-06	4.16087
ACER3	1.07326	2.84288	8.62073	7.90303e-05	0.000157738	0.303684
ACIN1	1.01377	3.74273	26.2274	6.37277e-08	4.70998e-07	8.43875
ACKR3	0.90278	0.962907	18.4016	6.42287e-07	2.67014e-06	5.8019
ACO1	-1.31973	3.24971	-20.3682	3.31996e-07	1.5942e-06	6.55602
ACOT1	0.874444	1.68556	28.6377	3.58315e-08	3.08342e-07	9.09381
ACOT2	1.35246	2.23487	23.6055	1.26887e-07	7.69474e-07	7.65393
ACOT4	0.957527	1.42031	40.4696	3.69875e-09	6.00788e-08	11.6622
ACOT7	-2.55737	4.52396	-66.5061	1.40413e-10	4.96219e-09	15.2791
ACOT8	1.2149	2.88727	11.5168	1.29987e-05	3.22526e-05	2.36294
ACOT9	0.958632	3.83591	9.81773	3.54018e-05	7.72265e-05	1.21898
ACOX1	-0.26269	2.8241	-4.87934	0.00211996	0.00316929	-3.41266
ACOX2	0.344505	1.15429	7.63249	0.00016541	0.000306233	-0.536259
ACP6	0.898499	2.32535	14.1592	3.48612e-06	1.04861e-05	3.86753
ACR	-3.84106	2.5682	-27.9392	4.2124e-08	3.4611e-07	8.90986
ACSF2	1.13557	2.28651	8.91087	6.44994e-05	0.000131454	0.535078
ACSL1	-1.04879	2.49231	-25.8369	7.03021e-08	5.04984e-07	8.32694
ACSL3	0.256964	4.21564	4.19893	0.0046066	0.00650717	-4.27519
ACSL4	0.943014	3.49703	4.74561	0.00245628	0.00363427	-3.57694
ACSL5	0.527597	1.19184	14.3143	3.25078e-06	9.87902e-06	3.94747
ACSM2A	-2.17347	1.72122	-24.2506	1.06393e-07	6.78119e-07	7.85479
ACSS1	0.588602	1.73467	15.4743	1.96946e-06	6.52907e-06	4.52063
ACSS2	1.20943	2.33914	8.29601	9.99112e-05	0.000194397	0.0368418
ACTA1	-0.94024	1.682	-23.0584	1.47882e-07	8.62994e-07	7.47927
ACTB	4.0123	7.24372	55.6914	4.52161e-10	1.23652e-08	14.0026
ACTBL2	0.968249	1.29553	17.4725	8.98654e-07	3.47982e-06	5.41792
ACTBP2	-4.02671	2.51547	-187.157	1.52528e-13	4.54352e-11	21.8007
ACTBP7	-2.77561	2.66594	-98.6219	1.04492e-11	7.23115e-10	18.0025
ACTG1	2.62842	6.48862	35.9542	8.0501e-09	1.05643e-07	10.7859
ACTL6A	1.53966	3.907	25.4005	7.85895e-08	5.46672e-07	8.2
ACTL9	-1.02658	1.2297	-27.8715	4.27988e-08	3.50234e-07	8.89179
ACTN1	2.071	5.12394	11.4454	1.35205e-05	3.33368e-05	2.31797
ACTN4	1.77735	5.52422	65.8278	1.50228e-10	5.20647e-09	15.206
ACTR10	1.47469	3.81596	26.1771	6.45333e-08	4.75483e-07	8.42444
ACTR3	1.15861	5.15149	47.6339	1.26551e-09	2.77147e-08	12.8625
ACTR3C	1.35468	1.83335	23.7176	1.2302e-07	7.55173e-07	7.68922
ACTR6	0.798184	2.47506	11.1595	1.58615e-05	3.82575e-05	2.13554
ACTRT3	1.1354	2.04256	11.015	1.72197e-05	4.11003e-05	2.04169
ACYP1	1.16267	2.66122	22.0593	1.97445e-07	1.06957e-06	7.14943
ACYP2	0.658061	1.86568	22.7131	1.6319e-07	9.29638e-07	7.36689
ADAM11	-0.732075	1.78657	-24.5413	9.84197e-08	6.40808e-07	7.9436
ADAM15	2.16615	3.87609	17.9539	7.53523e-07	3.02732e-06	5.6193
ADAM21	-0.661635	1.63765	-5.27536	0.00139064	0.00214794	-2.9409
ADAM33	-0.792857	1.12953	-22.5791	1.69616e-07	9.5437e-07	7.32282
ADAM8	1.46944	2.33285	5.56823	0.00103175	0.00163274	-2.6058
ADAMTS1	2.23587	2.7756	3.98511	0.00596286	0.00826779	-4.55994
ADAMTS16	1.17462	2.09725	11.2254	1.52831e-05	3.70367e-05	2.17797
ADAMTS7	-0.86946	1.50362	-6.73904	0.00034625	0.000597689	-1.37393
ADAMTSL1	-2.62086	2.4859	-44.9943	1.84176e-09	3.62989e-08	12.4437
ADAMTSL2	-0.716606	1.09685	-30.0759	2.59868e-08	2.45949e-07	9.45874
ADAT2	-0.903934	2.40263	-18.278	6.70995e-07	2.76506e-06	5.75191
ADAT3	-4.01474	3.25415	-132.53	1.48731e-12	1.83965e-10	19.8829
ADCK2	0.974583	2.61393	28.4097	3.77583e-08	3.20692e-07	9.03427
ADCY6	-0.672606	2.06694	-16.0955	1.52792e-06	5.321e-06	4.81096
ADD1	-0.94783	3.47084	-32.5871	1.53552e-08	1.67839e-07	10.0555
ADD2	-1.12047	1.26994	-42.4968	2.68178e-09	4.76215e-08	12.0231
ADH4	0.792731	0.808546	5.85514	0.000778177	0.00126095	-2.28843
ADI1	0.989953	2.87859	18.2963	6.66637e-07	2.75223e-06	5.75936
ADIPOR1	0.932777	3.9345	16.4696	1.31721e-06	4.72642e-06	4.98066
ADIRF	4.183	3.76189	24.056	1.12143e-07	7.05714e-07	7.79479
ADK	2.42404	3.7911	50.8025	8.28156e-10	1.99369e-08	13.3338
ADM	1.19529	2.80627	12.0378	9.82184e-06	2.53066e-05	2.6832
ADM2	-0.874022	1.26515	-8.21362	0.000106166	0.000205569	-0.0322372
ADPGK	0.774792	3.05742	10.0026	3.15167e-05	6.97197e-05	1.3516
ADPRM	0.88099	1.68205	11.7481	1.14622e-05	2.88594e-05	2.50668
ADRB2	2.40238	2.53132	32.6673	1.51096e-08	1.65743e-07	10.0737
ADRM1	1.12265	5.15259	11.434	1.36059e-05	3.3508e-05	2.31078
ADTRP	1.54945	1.5592	24.702	9.43102e-08	6.22812e-07	7.99221
AFAP1L1	2.03523	2.52363	56.2282	4.24474e-10	1.17122e-08	14.0721
AFAP1L2	1.97386	2.21273	22.9154	1.54012e-07	8.87692e-07	7.43293
AFP	1.14246	1.23713	17.5496	8.73363e-07	3.40058e-06	5.45056
AFTPH	1.00434	3.07139	23.302	1.38075e-07	8.17286e-07	7.55755
AGAP5	-4.9438	3.95942	-91.5093	1.712e-11	1.04379e-09	17.5006
AGAP6	-7.15156	5.04314	-196.069	1.12209e-13	3.83327e-11	22.0304
AGBL3	1.02018	1.28479	21.7599	2.15846e-07	1.14476e-06	7.04771
AGER	-4.79157	3.69131	-98.4631	1.05609e-11	7.28499e-10	17.9918
AGFG2	1.10365	2.23678	20.7646	2.92842e-07	1.44917e-06	6.69936
AGMAT	0.860143	1.74292	19.7343	4.07816e-07	1.86647e-06	6.32102
AGO1	-0.985287	2.82306	-38.7601	4.91257e-09	7.38326e-08	11.3429
AGPAT1	-4.53611	4.85944	-49.0368	1.04538e-09	2.38342e-08	13.0751
AGPAT5	-0.609915	3.65749	-7.63746	0.000164764	0.00030522	-0.531813
AGR2	0.984516	0.995945	20.7383	2.95272e-07	1.45787e-06	6.68992
AGRN	1.13254	2.76723	17.0097	1.06917e-06	4.00604e-06	5.21925
AGRP	-0.669195	1.21599	-4.58122	0.00295398	0.00430904	-3.78239
AHCTF1	-3.16403	4.36661	-40.8468	3.47978e-09	5.73884e-08	11.7307
AHCY	1.9315	5.35784	39.7803	4.1411e-09	6.53408e-08	11.5352
AHNAK	3.46701	3.88404	64.7785	1.67012e-10	5.6163e-09	15.0913
AHNAK2	2.21632	2.61347	7.04149	0.000267407	0.000471615	-1.08125
AHR	2.62997	1.82228	50.6963	8.39647e-10	2.01235e-08	13.3185
AHSA1	1.58354	5.35427	47.3269	1.32055e-09	2.83925e-08	12.815
AIDA	-2.22025	4.04838	-42.3518	2.74278e-09	4.82133e-08	11.9979
AIF1	-4.07499	2.53616	-112.247	4.44999e-12	4.09285e-10	18.8477
AIFM1	-1.23943	3.71994	-25.5757	7.51333e-08	5.29032e-07	8.25124
AIFM2	0.830071	1.71773	16.2394	1.44263e-06	5.08739e-06	4.87665
AIM2	2.60977	1.71134	22.5938	1.68895e-07	9.51808e-07	7.32768
AIMP1	1.26452	3.01004	13.7864	4.13634e-06	1.21152e-05	3.67195
AIMP2	0.973122	3.60063	17.3718	9.32906e-07	3.58985e-06	5.37514
AIP	0.837347	3.52449	11.7004	1.1761e-05	2.9515e-05	2.47728
AIRE	-0.747911	1.22118	-6.42025	0.000459191	0.000775143	-1.69324
AJUBA	1.6777	4.07227	38.0104	5.58566e-09	8.0828e-08	11.1983
AK4	-0.967362	4.6162	-27.7337	4.42119e-08	3.57986e-07	8.85484
AK5	-0.809698	1.80015	-8.04223	0.000120661	0.000230771	-0.177787
AK6	-2.3261	4.19211	-21.819	2.12063e-07	1.12971e-06	7.06789
AK9	-2.91464	2.85803	-49.7931	9.45162e-10	2.20627e-08	13.1871
AKAP12	-0.68433	2.45775	-17.2615	9.72183e-07	3.7039e-06	5.32799
AKAP9	1.19992	2.64291	16.8677	1.12876e-06	4.18702e-06	5.15723
AKIRIN2	-0.784092	2.78742	-20.1459	3.56575e-07	1.68368e-06	6.47443
AKR1A1	1.12335	3.84863	9.46924	4.4314e-05	9.41673e-05	0.962883
AKR1B1	0.844127	4.42036	5.13467	0.00161143	0.00246106	-3.106
AKR1B10	1.13817	1.20884	17.3774	9.3098e-07	3.58435e-06	5.37751
AKR1C1	0.793849	1.68606	15.7327	1.77005e-06	5.98415e-06	4.64272
AKR1C3	0.577994	1.24697	10.3541	2.53975e-05	5.77989e-05	1.59797
AKT1	1.19217	4.62296	8.55207	8.2994e-05	0.000164915	0.247971
AKT1S1	-0.869073	2.75779	-17.8486	7.82823e-07	3.12114e-06	5.57569
AKT2	0.983646	3.77885	8.36375	9.50814e-05	0.000185997	0.09322
AKT3	0.892401	2.62818	11.9106	1.05066e-05	2.67759e-05	2.60617
ALAS1	-1.04759	3.26598	-30.4125	2.41576e-08	2.33777e-07	9.5416
ALB	0.92294	0.894104	32.4911	1.56553e-08	1.69997e-07	10.0335
ALCAM	4.14998	3.1203	67.3937	1.28663e-10	4.64612e-09	15.3735
ALDH1A1	-3.97397	2.49286	-183.064	1.76492e-13	5.06461e-11	21.6889
ALDH1A3	-1.05348	4.27752	-4.07673	0.00533416	0.00745805	-4.43714
ALDH1B1	-1.32561	3.34826	-50.1504	9.01696e-10	2.13022e-08	13.2394
ALDH2	-1.37372	1.7163	-11.4852	1.32267e-05	3.27626e-05	2.34307
ALDH6A1	-1.89688	2.55751	-26.7191	5.64325e-08	4.30841e-07	8.57715
ALDH7A1	-3.50879	2.53019	-24.6309	9.6102e-08	6.29622e-07	7.97076
ALDOA	4.14671	5.54277	37.3431	6.27527e-09	8.83298e-08	11.067
ALDOC	2.01028	2.68697	16.4002	1.35365e-06	4.82978e-06	4.94946
ALG10B	-3.5458	3.28078	-69.6772	1.03291e-10	3.92068e-09	15.6101
ALG13	-1.10178	4.33359	-29.3084	3.07871e-08	2.75968e-07	9.26623
ALG5	0.853538	2.67267	8.24707	0.000103574	0.000200898	-0.00412264
ALG9	-0.663222	2.7107	-9.57973	4.12367e-05	8.84225e-05	1.04496
ALKBH2	-0.681523	3.32891	-17.5289	8.80074e-07	3.42018e-06	5.4418
ALKBH3	0.857851	3.11612	24.6741	9.50086e-08	6.24932e-07	7.9838
ALKBH7	0.909939	2.28657	5.7556	0.000857212	0.0013772	-2.39735
ALOX12	0.340239	1.34049	10.8563	1.88659e-05	4.44821e-05	1.93741
ALOX15B	-0.64381	1.06565	-22.7315	1.62329e-07	9.25934e-07	7.37292
ALOXE3	0.365843	1.45364	10.8775	1.86362e-05	4.4008e-05	1.9514
ALPK1	0.862096	1.50722	19.6203	4.23483e-07	1.92242e-06	6.27794
ALPP	1.36073	2.10335	3.92605	0.0064112	0.0088382	-4.63973
ALS2CL	0.861745	1.90712	19.3582	4.62165e-07	2.0627e-06	6.17806
ALX3	-0.668179	1.20304	-5.00518	0.00184986	0.00279564	-3.26039
ALYREF	-2.17444	5.61412	-40.5131	3.67269e-09	5.98489e-08	11.6701
AMIGO2	1.38818	1.82674	15.2205	2.19083e-06	7.12251e-06	4.3988
AMIGO3	-0.950214	1.45125	-6.2017	0.000560723	0.000931595	-1.91887
AMMECR1L	-0.693207	2.67439	-19.453	4.47713e-07	2.01061e-06	6.21437
AMOTL1	2.1006	3.70283	10.7779	1.97459e-05	4.63486e-05	1.88535
AMOTL2	1.54359	3.69277	24.7066	9.41941e-08	6.22427e-07	7.99362
AMTN	1.08285	1.05913	36.8891	6.80054e-09	9.32131e-08	10.9764
AMY2A	-5.12337	2.98546	-120.679	2.75937e-12	2.89694e-10	19.3067
AMZ2P1	-0.898415	2.17747	-22.8349	1.57589e-07	9.03714e-07	7.40673
ANAPC1	-2.35381	4.64514	-78.9213	4.54311e-11	2.08925e-09	16.4849
ANAPC10	1.06633	2.42905	13.2308	5.38103e-06	1.51327e-05	3.37111
ANAPC11	-1.04178	4.6669	-10.7339	2.02603e-05	4.73958e-05	1.85598
ANGPTL1	1.20584	0.999177	24.079	1.11445e-07	7.02142e-07	7.8019
ANGPTL3	1.44096	0.82174	26.522	5.92347e-08	4.46043e-07	8.52199
ANGPTL4	1.23256	1.99531	26.2222	6.38115e-08	4.71294e-07	8.43725
ANGPTL5	1.05209	0.900106	45.3909	1.73841e-09	3.49991e-08	12.5083
ANK2	-0.720771	1.40447	-6.70604	0.000356347	0.000614182	-1.40646
ANK3	1.14306	1.3429	20.4688	3.21527e-07	1.55503e-06	6.59262
ANKAR	0.958031	1.23418	24.5327	9.86464e-08	6.41992e-07	7.94097
ANKEF1	1.29015	1.49169	44.8162	1.89045e-09	3.71225e-08	12.4146
ANKLE1	0.778299	1.86616	14.3846	3.15007e-06	9.61644e-06	3.98346
ANKRA2	0.946227	1.7515	23.5022	1.30573e-07	7.86069e-07	7.62126
ANKRD10	1.55609	3.13747	17.7466	8.12442e-07	3.20774e-06	5.53323
ANKRD11	-4.0087	4.9839	-46.7577	1.43003e-09	3.01146e-08	12.7263
ANKRD12	1.57165	2.55755	43.4078	2.33248e-09	4.29424e-08	12.1795
ANKRD13A	2.00895	3.47133	27.437	4.74389e-08	3.78432e-07	8.7747
ANKRD17	-0.728933	3.18016	-15.6444	1.83551e-06	6.16188e-06	4.60119
ANKRD18B	1.21404	1.9543	23.0277	1.49174e-07	8.67775e-07	7.46934
ANKRD22	1.24816	1.17137	16.9274	1.10327e-06	4.11731e-06	5.18335
ANKRD29	0.84363	1.66411	13.1505	5.59452e-06	1.56472e-05	3.32662
ANKRD33B	-0.731554	1.9321	-17.6243	8.49681e-07	3.3273e-06	5.48199
ANKRD36	-2.59252	3.84369	-82.8285	3.30348e-11	1.64959e-09	16.8197
ANKRD36B	-4.32656	4.47678	-78.7757	4.59875e-11	2.10583e-09	16.4721
ANKRD36C	-1.96565	4.03699	-55.3536	4.70649e-10	1.27895e-08	13.9585
ANKRD49	1.17183	2.22065	41.7494	3.01381e-09	5.15006e-08	11.8921
ANKRD52	-0.685892	2.44178	-15.9595	1.61396e-06	5.56125e-06	4.74831
ANKRD6	-0.715601	1.65037	-16.8613	1.13155e-06	4.19605e-06	5.15441
ANKRD61	0.994523	1.28059	31.3071	1.99741e-08	2.02775e-07	9.75736
ANKZF1	0.871229	2.38401	12.417	8.0653e-06	2.13876e-05	2.90842
ANLN	1.88622	4.99161	35.0862	9.45222e-09	1.18887e-07	10.6045
ANO2	0.873915	1.41762	8.87175	6.62688e-05	0.000134703	0.504247
ANO8	-0.784453	1.98495	-23.8518	1.18566e-07	7.3538e-07	7.73128
ANP32A	-1.37462	5.8367	-15.204	2.20623e-06	7.16283e-06	4.39079
ANP32C	-2.41358	1.82413	-88.9271	2.06771e-11	1.19627e-09	17.3064
ANTXR2	1.07987	1.47049	4.7777	0.00237046	0.00351793	-3.53729
ANXA1	2.90991	6.155	31.0622	2.10298e-08	2.11792e-07	9.69894
ANXA10	1.08848	0.979036	21.4773	2.3505e-07	1.22547e-06	6.9504
ANXA11	1.75779	4.14836	7.34202	0.000208638	0.000376893	-0.799821
ANXA2	3.78987	6.57395	42.9754	2.49129e-09	4.51706e-08	12.1057
ANXA2R	0.900157	1.48224	18.8688	5.45808e-07	2.35361e-06	5.98795
ANXA3	4.36665	3.20598	30.0094	2.63668e-08	2.48127e-07	9.44226
ANXA5	1.85911	5.68534	18.1355	7.05914e-07	2.87795e-06	5.69392
ANXA6	-1.72649	2.84492	-20.196	3.50856e-07	1.66361e-06	6.4929
ANXA7	1.85199	4.22951	17.7106	8.2319e-07	3.24126e-06	5.5182
AOC3	-3.41956	2.7736	-58.1247	3.41142e-10	9.7894e-09	14.3122
AOX1	2.52678	2.08871	60.1363	2.72629e-10	8.23348e-09	14.5577
AP1G2	1.04875	2.96573	9.91493	3.32944e-05	7.3141e-05	1.28899
AP1M2	2.60057	2.62339	25.8481	7.01015e-08	5.04253e-07	8.33019
AP1S1	1.40088	4.13411	8.38621	9.35394e-05	0.000183328	0.111826
AP1S2	-3.19816	3.74382	-104.175	7.28044e-12	5.60763e-10	18.364
AP1S3	-0.753654	2.57231	-8.45895	8.87367e-05	0.000175066	0.171813
AP2A2	-0.798303	2.73512	-20.7473	2.94439e-07	1.45542e-06	6.69315
AP2M1	2.04814	5.73766	10.7643	1.99035e-05	4.66729e-05	1.87627
AP2S1	1.25031	4.57387	12.994	6.03868e-06	1.67165e-05	3.23927
AP3S1	1.33593	3.3078	22.7982	1.59254e-07	9.11804e-07	7.39474
AP4S1	1.46054	2.1625	23.6722	1.24568e-07	7.61417e-07	7.67496
AP5M1	0.825635	3.11769	20.0431	3.68651e-07	1.72695e-06	6.43638
AP5Z1	1.24654	2.61041	16.3377	1.38749e-06	4.92603e-06	4.92122
APAF1	-1.05484	2.6176	-35.2683	9.13616e-09	1.16478e-07	10.643
APBA2	-2.26439	1.76019	-110.545	4.92169e-12	4.35904e-10	18.7496
APBB1	-0.673298	1.87156	-18.3269	6.59463e-07	2.72784e-06	5.77173
APBB2	-2.21301	2.99781	-42.9104	2.51624e-09	4.55464e-08	12.0945
APC	0.979535	2.35214	29.4325	2.99458e-08	2.69775e-07	9.29771
APH1A	1.24754	4.2805	16.2518	1.43553e-06	5.06898e-06	4.88229
APLN	1.67329	2.47466	38.3838	5.23796e-09	7.73722e-08	11.2707
APLP1	-2.05661	1.67114	-64.9714	1.6377e-10	5.53348e-09	15.1126
APMAP	1.5365	4.93735	64.3494	1.74491e-10	5.78642e-09	15.0438
APOA1	-3.71396	2.77861	-26.3519	6.17838e-08	4.60746e-07	8.47402
APOA4	-3.64782	2.35308	-160.963	4.12512e-13	8.24017e-11	21.0066
APOBEC3C	0.89286	1.70031	9.3822	4.69233e-05	9.90568e-05	0.897649
APOBEC3F	-1.12342	1.51371	-7.48194	0.00018639	0.000340766	-0.67185
APOBEC4	0.858523	0.960303	16.433	1.3363e-06	4.77912e-06	4.96421
APOC3	-3.76297	2.40244	-137.398	1.17234e-12	1.57416e-10	20.0991
APOC4	-0.811588	1.13756	-39.9914	3.9995e-09	6.38554e-08	11.5743
APOE	-0.704535	1.51336	-4.76872	0.00239415	0.00355039	-3.54838
APOL6	0.888874	1.41542	6.7008	0.000357979	0.000616896	-1.41163
APOM	-3.97936	3.41398	-96.4815	1.20765e-11	7.98703e-10	17.8563
APOOL	-1.16031	2.69412	-21.8307	2.11323e-07	1.12721e-06	7.07189
APP	0.782935	5.08768	22.344	1.81602e-07	1.00831e-06	7.24489
APPBP2	-1.07262	3.19158	-14.1616	3.48224e-06	1.04788e-05	3.86881
APRT	2.33832	4.26619	27.8272	4.32479e-08	3.5249e-07	8.87992
APTX	1.31243	2.8897	41.6471	3.06285e-09	5.21096e-08	11.874
AQP12B	-4.23083	2.60295	-205.89	8.12738e-14	3.4143e-11	22.2636
AQP3	2.88826	2.9256	9.99351	3.16954e-05	7.00789e-05	1.34515
AQP5	-0.648559	1.06769	-32.5259	1.55458e-08	1.69054e-07	10.0415
AQP7P1	-5.33839	3.07762	-100.69	9.11268e-12	6.60347e-10	18.14
ARAFP2	-3.1348	2.13322	-57.1946	3.79392e-10	1.06596e-08	14.1956
ARAP1	0.869401	2.81108	12.1761	9.13467e-06	2.38212e-05	2.7661
ARAP3	0.89919	1.81524	18.7795	5.62877e-07	2.41276e-06	5.95275
AREG	2.05268	2.94092	5.01768	0.00182519	0.00276282	-3.24538
ARF1	0.847077	4.9395	12.8847	6.37301e-06	1.74837e-05	3.17766
ARF5	1.41618	4.64546	12.1275	9.36986e-06	2.43343e-05	2.73704
ARFGAP2	1.12465	3.83066	27.638	4.52236e-08	3.6475e-07	8.82911
ARFGEF1	0.962598	3.08727	20.0807	3.64173e-07	1.71242e-06	6.45034
ARFRP1	1.34889	2.90514	15.2161	2.19492e-06	7.13367e-06	4.39666
ARG1	1.02802	0.951893	18.4115	6.40032e-07	2.66488e-06	5.80592
ARHGAP10	1.09392	2.29195	19.0699	5.09484e-07	2.22191e-06	6.06666
ARHGAP12	-0.777548	2.66216	-17.8519	7.81868e-07	3.11791e-06	5.57708
ARHGAP18	1.16984	1.42648	27.8175	4.33468e-08	3.52608e-07	8.87732
ARHGAP19	-1.16395	2.84349	-13.4301	4.89077e-06	1.39804e-05	3.48035
ARHGAP22	0.874796	1.74778	15.443	1.99533e-06	6.6016e-06	4.5057
ARHGAP23	-1.96125	3.90425	-24.7864	9.22287e-08	6.12071e-07	8.01765
ARHGAP27	-2.85972	3.26245	-97.4737	1.12884e-11	7.63989e-10	17.9246
ARHGAP29	2.80191	2.48089	23.6133	1.26612e-07	7.68673e-07	7.6564
ARHGAP32	-1.23509	2.70222	-27.2199	4.99723e-08	3.94229e-07	8.71551
ARHGAP4	0.918297	2.16099	17.6869	8.30369e-07	3.26295e-06	5.50828
ARHGAP42	2.29709	1.72911	40.8835	3.4593e-09	5.71821e-08	11.7374
ARHGAP5	1.3389	3.68257	20.0393	3.69096e-07	1.72757e-06	6.435
ARHGDIA	-1.92186	5.09872	-29.5944	2.8888e-08	2.64003e-07	9.33856
ARHGDIB	3.76695	2.70878	27.2976	4.90481e-08	3.89238e-07	8.73675
ARHGDIG	-3.95798	2.60056	-32.7047	1.49963e-08	1.64896e-07	10.0823
ARHGEF1	0.919806	2.90653	16.1898	1.47141e-06	5.16856e-06	4.85406
ARHGEF10	-2.298	3.81403	-89.4153	1.99438e-11	1.16323e-09	17.3437
ARHGEF15	-0.784795	1.22802	-7.13492	0.000247329	0.000439519	-0.992776
ARHGEF16	0.96766	1.93205	6.61812	0.000384911	0.000659139	-1.49371
ARHGEF17	1.20188	2.24182	17.5747	8.65326e-07	3.37689e-06	5.46113
ARHGEF2	1.17483	3.01747	14.9966	2.41005e-06	7.69228e-06	4.28972
ARHGEF25	-0.774506	1.83549	-15.717	1.78152e-06	6.01348e-06	4.63533
ARHGEF28	1.04346	1.91827	18.5981	5.995e-07	2.53187e-06	5.8807
ARHGEF35	1.7004	2.10542	24.8769	9.00578e-08	6.01372e-07	8.0448
ARHGEF5	1.70198	2.155	16.5833	1.25995e-06	4.56124e-06	5.0315
ARHGEF9	-1.42687	1.59908	-11.3653	1.4134e-05	3.46263e-05	2.26727
ARID2	-0.727585	2.66278	-25.9328	6.86173e-08	4.97233e-07	8.35457
ARID3B	-3.11917	3.23662	-68.6099	1.14354e-10	4.24334e-09	15.5006
ARID4B	1.10182	2.39009	27.4449	4.73497e-08	3.7799e-07	8.77684
ARID5A	-2.80853	3.29558	-126.079	2.06723e-12	2.34817e-10	19.5785
ARID5B	0.851581	2.07026	18.9416	5.32328e-07	2.30611e-06	6.01653
ARL1	0.90415	3.12033	25.278	8.11135e-08	5.56901e-07	8.16399
ARL10	-0.720778	1.78286	-10.3523	2.54245e-05	5.78482e-05	1.59675
ARL13A	0.778735	0.977149	23.4393	1.3288e-07	7.96168e-07	7.60129
ARL13B	-0.954498	2.65118	-19.8631	3.90924e-07	1.80585e-06	6.36936
ARL14	1.03753	1.20524	24.7924	9.20834e-08	6.11672e-07	8.01945
ARL17B	-5.19773	3.93793	-84.9987	2.78545e-11	1.45154e-09	16.9976
ARL4C	1.74055	2.40041	30.1832	2.53869e-08	2.41873e-07	9.48526
ARL4D	0.939458	2.15607	22.0597	1.97419e-07	1.06957e-06	7.14957
ARL5B	-1.59523	2.79727	-24.9845	8.75517e-08	5.88288e-07	8.07696
ARL6IP4	1.23782	3.69691	22.1589	1.91726e-07	1.04809e-06	7.18297
ARMC10	-2.01954	4.34925	-54.9241	4.95432e-10	1.31964e-08	13.9019
ARMC4	-0.815799	1.26552	-6.1815	0.000571323	0.000948401	-1.94001
ARMCX1	1.29254	1.66219	13.3179	5.16015e-06	1.46185e-05	3.41904
ARMCX3	1.89684	1.73637	58.7724	3.17118e-10	9.24799e-09	14.3923
ARMCX4	1.08456	1.25969	30.2353	2.51018e-08	2.40214e-07	9.49808
ARMCX5	1.41996	2.51069	24.0475	1.12404e-07	7.07112e-07	7.79213
ARMCX6	-0.817688	4.24246	-23.3029	1.38042e-07	8.17286e-07	7.55782
ARNT	-0.694154	3.08158	-7.88315	0.00013616	0.000257033	-0.315166
ARNTL2	1.26089	3.43775	14.3524	3.19576e-06	9.73245e-06	3.96699
ARPC1B	1.72144	4.07398	10.8082	1.94009e-05	4.56085e-05	1.90548
ARPC2	1.67433	5.27404	35.2085	9.23848e-09	1.17097e-07	10.6304
ARPC3	1.6571	4.89851	38.2763	5.33538e-09	7.8488e-08	11.2499
ARPC5	1.2023	4.57363	15.2732	2.14263e-06	6.99328e-06	4.42424
ARPC5L	0.975377	3.13697	11.6634	1.19991e-05	3.00285e-05	2.45437
ARPIN	-0.6544	2.03005	-10.3159	2.59918e-05	5.89707e-05	1.57156
ARPP19	-1.94059	4.79104	-36.3842	7.44527e-09	9.9336e-08	10.8741
ARRDC1	1.24181	2.82799	20.0387	3.69177e-07	1.72757e-06	6.43475
ARRDC3	-1.02051	2.56161	-17.3413	9.43585e-07	3.62187e-06	5.36213
ARRDC4	1.09029	1.32964	13.8092	4.09275e-06	1.20055e-05	3.68406
ARSA	0.626516	2.29442	6.87306	0.000308451	0.000538095	-1.24304
ARSJ	1.11015	1.56892	17.8389	7.85581e-07	3.12982e-06	5.57167
ARTN	1.52788	2.38017	8.19456	0.000107675	0.000208248	-0.0482938
ARV1	0.9199	2.60282	8.9906	6.10581e-05	0.000125391	0.597544
AS3MT	-1.34916	1.47648	-9.75751	3.67837e-05	7.99252e-05	1.17529
ASAH1	0.436765	3.68189	3.73613	0.00812363	0.0110342	-4.89953
ASAH2B	-3.54407	3.70604	-33.8138	1.20475e-08	1.40763e-07	10.3302
ASAP3	-0.702854	1.75205	-13.4098	4.93817e-06	1.40861e-05	3.46932
ASB13	-0.816604	2.10196	-19.0245	5.17446e-07	2.25098e-06	6.04894
ASB2	1.63458	1.82867	48.6078	1.10765e-09	2.4832e-08	13.0108
ASB9	1.11637	1.22249	13.5985	4.51595e-06	1.306e-05	3.57153
ASCC1	-0.785647	3.43301	-24.9771	8.77208e-08	5.88873e-07	8.07476
ASF1B	-0.665404	3.78237	-18.1623	6.99191e-07	2.85649e-06	5.70486
ASH2L	-1.17919	3.32832	-48.4113	1.13758e-09	2.53186e-08	12.9811
ASL	1.461	2.83281	17.4345	9.11396e-07	3.52345e-06	5.40182
ASMT	-4.34619	2.65239	-215.012	6.10535e-14	3.1865e-11	22.4633
ASMTL	-3.63005	3.53696	-81.5503	3.66024e-11	1.76627e-09	16.7122
ASPA	0.965348	0.475852	8.73722	7.27889e-05	0.00014649	0.397362
ASPH	3.01301	3.84296	20.4323	3.25277e-07	1.56788e-06	6.57937
ASPHD1	-1.11972	1.98435	-34.5929	1.03734e-08	1.26347e-07	10.4994
ASPN	1.19353	1.01125	38.438	5.18963e-09	7.68949e-08	11.2811
ASRGL1	-2.35319	1.90418	-21.4547	2.36667e-07	1.23241e-06	6.94257
ASXL1	1.19815	3.48501	24.7532	9.3041e-08	6.15477e-07	8.00765
ATAD2	0.926306	4.26259	21.7344	2.17504e-07	1.15185e-06	7.03897
ATAT1	-4.66097	3.88976	-119.455	2.95139e-12	3.02475e-10	19.2428
ATCAY	-0.790841	1.12867	-25.5214	7.61853e-08	5.34473e-07	8.2354
ATF2	-0.769122	3.17146	-13.2605	5.30447e-06	1.49604e-05	3.3875
ATF4	1.74004	3.70008	50.9942	8.07871e-10	1.96242e-08	13.3613
ATF6B	-2.25986	4.54714	-34.4707	1.06173e-08	1.28953e-07	10.4731
ATF7IP	-0.89017	3.41306	-37.0254	6.6377e-09	9.13487e-08	11.0037
ATG12	1.3838	2.88691	22.8244	1.58064e-07	9.05953e-07	7.4033
ATG2B	-2.60814	3.94782	-68.5174	1.15376e-10	4.2592e-09	15.4911
ATG4A	0.971468	2.17778	23.7011	1.23579e-07	7.57307e-07	7.68405
ATG4B	-2.53399	4.33865	-49.8198	9.41829e-10	2.20087e-08	13.1911
ATIC	-1.46893	3.36579	-15.2376	2.175e-06	7.08313e-06	4.40709
ATL3	-1.47461	5.16771	-42.7534	2.57764e-09	4.62685e-08	12.0675
ATMIN	0.82928	3.53292	28.6976	3.53444e-08	3.05128e-07	9.10937
ATN1	-0.829026	2.00972	-29.6235	2.87024e-08	2.63134e-07	9.34588
ATOX1	1.60923	3.73053	49.7506	9.50495e-10	2.21152e-08	13.1809
ATP11A	-1.55104	2.97002	-23.9449	1.15587e-07	7.21269e-07	7.7603
ATP11B	1.128	3.45284	11.0538	1.68423e-05	4.0285e-05	2.067
ATP11C	-0.650849	2.78199	-14.6776	2.76738e-06	8.61559e-06	4.1316
ATP13A1	-0.792765	2.78239	-12.8378	6.52289e-06	1.78267e-05	3.15108
ATP13A3	1.5754	4.2908	11.4204	1.3708e-05	3.37094e-05	2.30223
ATP1A3	-0.779262	1.70526	-16.8771	1.12473e-06	4.17927e-06	5.16132
ATP1B1	0.778771	3.43099	11.4533	1.34611e-05	3.32235e-05	2.32301
ATP1B3	1.34387	4.00932	11.3608	1.41689e-05	3.46921e-05	2.26445
ATP1B3P1	-0.677553	1.20259	-5.13145	0.00161693	0.00246869	-3.10981
ATP2B4	1.04375	2.02879	6.51099	0.000423282	0.000719126	-1.60119
ATP2C2	0.896963	1.6623	10.4667	2.37332e-05	5.45071e-05	1.67534
ATP6AP1L	-3.19305	2.75086	-71.2128	8.94641e-11	3.53293e-09	15.7643
ATP6V0A1	-0.887658	3.03385	-14.2475	3.34975e-06	1.01283e-05	3.91317
ATP6V0B	1.08906	4.35727	8.52085	8.4871e-05	0.000168179	0.222512
ATP6V0C	-1.11217	3.52381	-22.1606	1.91632e-07	1.04786e-06	7.18353
ATP6V0D1	0.98329	4.25796	14.143	3.51178e-06	1.05545e-05	3.85914
ATP6V0D2	1.34513	0.810753	27.9382	4.2134e-08	3.4611e-07	8.90959
ATP6V0E1	1.16742	4.56135	28.0697	4.08579e-08	3.38861e-07	8.94457
ATP6V0E2	-1.77605	2.42783	-32.7218	1.49449e-08	1.64459e-07	10.0862
ATP6V1C1	0.934008	3.86172	11.3649	1.41365e-05	3.46284e-05	2.26707
ATP6V1D	2.06426	4.02468	10.736	2.02354e-05	4.7353e-05	1.85739
ATP6V1E1	2.03033	4.284	64.4211	1.73214e-10	5.77076e-09	15.0517
ATP6V1G1	1.01112	3.97192	14.8733	2.54154e-06	8.02508e-06	4.22897
ATP6V1G2	-3.96777	3.14842	-132.288	1.50541e-12	1.8514e-10	19.8718
ATP6V1H	0.860622	3.32771	12.1069	9.47118e-06	2.45382e-05	2.72475
ATP8A2	0.961749	1.43562	8.85129	6.72159e-05	0.000136422	0.488083
ATP8B1	1.08055	1.91738	21.8712	2.08783e-07	1.11555e-06	7.08569
ATP8B2	-1.70522	2.02384	-40.9874	3.40201e-09	5.64084e-08	11.7561
ATP9A	-1.35769	3.05	-9.46882	4.43262e-05	9.41839e-05	0.962569
ATRAID	0.976046	3.75976	12.8798	6.38847e-06	1.75164e-05	3.17489
ATRNL1	-0.915941	1.48149	-8.52357	8.47056e-05	0.000167898	0.224732
ATRX	-1.49795	4.625	-26.4331	6.05516e-08	4.54073e-07	8.49695
ATXN1	1.10869	1.61637	16.4821	1.31079e-06	4.70731e-06	4.98625
ATXN10	0.796032	4.06762	25.378	7.90468e-08	5.48435e-07	8.19339
ATXN2	-1.30611	3.02371	-36.8354	6.86594e-09	9.37619e-08	10.9656
ATXN3	1.4245	3.00398	16.4042	1.35151e-06	4.82455e-06	4.95127
ATXN7L1	-6.35493	5.0479	-118.661	3.0841e-12	3.11624e-10	19.2008
AUP1	1.28293	4.24447	8.18829	0.000108178	0.000209078	-0.0535909
AURKA	1.7832	4.72805	20.9496	2.76407e-07	1.38959e-06	6.76532
AURKAIP1	-2.12742	5.08011	-36.5268	7.25627e-09	9.74665e-08	10.9032
AURKB	1.3366	4.24642	25.1881	8.30258e-08	5.65187e-07	8.13744
AVPI1	0.9271	3.11679	9.74721	3.70262e-05	8.03872e-05	1.1678
AXL	3.542	3.41649	30.9946	2.13328e-08	2.13646e-07	9.68271
AZIN1	0.865295	4.66519	16.1276	1.50839e-06	5.26749e-06	4.82567
B2M	3.33122	5.74769	47.5294	1.28394e-09	2.78558e-08	12.8464
B3GALT2	1.22815	1.08348	25.4954	7.66943e-08	5.3696e-07	8.22781
B3GALT4	-4.30986	3.45891	-111.118	4.75667e-12	4.28339e-10	18.7829
B3GNT3	1.37518	2.15009	22.8556	1.56661e-07	8.99154e-07	7.41347
B3GNT6	-0.840437	1.36136	-6.33855	0.000494494	0.000829955	-1.77693
B3GNTL1	-3.23151	3.13832	-93.9197	1.44221e-11	9.09608e-10	17.6759
B4GALNT1	0.399611	2.75026	3.42631	0.0120934	0.0159697	-5.33345
B4GALNT4	-1.06805	1.62968	-7.80235	0.000144892	0.000271959	-0.385807
B4GALT2	-0.667042	3.48014	-8.93669	6.33613e-05	0.00012949	0.555359
B4GALT5	-1.04668	3.52764	-41.1781	3.29975e-09	5.50261e-08	11.7904
BAAT	0.511976	1.09539	13.5466	4.62797e-06	1.33409e-05	3.54351
BACE2	2.49387	2.66195	41.4836	3.14314e-09	5.30979e-08	11.845
BACH1	-1.34598	3.79124	-19.3266	4.67094e-07	2.07879e-06	6.16594
BACH2	-1.2985	2.06346	-30.4636	2.38934e-08	2.32257e-07	9.55408
BAD	0.812228	3.17927	4.24979	0.00433675	0.00615547	-4.20842
BAG1	1.54698	3.13395	20.8088	2.88815e-07	1.4357e-06	6.71517
BAG2	-1.07663	2.87271	-45.2631	1.77096e-09	3.55216e-08	12.4876
BAG5	1.39716	3.23163	35.6242	8.55295e-09	1.10292e-07	10.7175
BAG6	-4.12592	5.4024	-74.1701	6.84149e-11	2.85739e-09	16.0509
BAIAP2	1.21393	2.53149	32.7236	1.49395e-08	1.64459e-07	10.0866
BAIAP2L1	1.13944	2.94128	25.1692	8.34347e-08	5.67414e-07	8.13184
BAK1P2	-0.922579	1.18513	-27.4618	4.71592e-08	3.7692e-07	8.78143
BANF1	1.81884	4.82163	36.4537	7.35249e-09	9.84081e-08	10.8883
BANP	0.829659	2.29313	19.2987	4.71507e-07	2.09491e-06	6.15519
BARHL2	-0.774252	1.12156	-25.7948	7.10557e-08	5.08906e-07	8.31479
BARX1	-0.871163	1.38906	-6.27549	0.000523845	0.000874986	-1.84206
BARX2	-1.84476	1.92914	-15.1251	2.28134e-06	7.35565e-06	4.3525
BASP1	2.15999	3.10332	39.2973	4.48745e-09	6.95663e-08	11.4448
BAX	1.02878	3.93873	10.0634	3.03471e-05	6.74443e-05	1.39475
BAZ1A	0.834767	3.50873	12.9423	6.19415e-06	1.70727e-05	3.2102
BAZ1B	-0.878879	3.77501	-25.6086	7.4504e-08	5.25729e-07	8.26082
BBOX1	1.19206	0.903161	26.0132	6.72414e-08	4.89939e-07	8.37763
BBS5	-0.648697	1.92621	-12.7946	6.66473e-06	1.81867e-05	3.12648
BCAM	1.53919	2.33156	26.8014	5.53084e-08	4.24669e-07	8.60005
BCAP29	1.57145	3.26782	9.49105	4.36862e-05	9.30445e-05	0.979153
BCAP31	1.07977	4.79947	22.213	1.88701e-07	1.03679e-06	7.20113
BCAR3	2.06565	2.57623	10.2183	2.75836e-05	6.20847e-05	1.50372
BCAS3	-1.2743	2.73815	-15.5217	1.93106e-06	6.4285e-06	4.54315
BCCIP	0.950714	4.14824	11.8734	1.07168e-05	2.72407e-05	2.58353
BCKDHA	-0.875081	2.79403	-15.0171	2.38903e-06	7.63426e-06	4.29974
BCKDHB	-1.10368	2.55812	-16.7203	1.19471e-06	4.37435e-06	5.0923
BCL2L1	0.904986	4.00701	20.9428	2.7699e-07	1.3922e-06	6.76292
BCL2L13	1.48846	3.331	12.8566	6.46248e-06	1.76818e-05	3.16172
BCL6	1.00463	1.9163	21.1156	2.62557e-07	1.33619e-06	6.82403
BCL7A	-0.733924	2.43523	-21.5337	2.31066e-07	1.20893e-06	6.96992
BCORL1	-1.12948	1.99533	-46.7623	1.4291e-09	3.01146e-08	12.727
BCRP2	-3.62295	3.08127	-111.881	4.54692e-12	4.1642e-10	18.8268
BDH1	1.48859	1.88122	20.518	3.16533e-07	1.53745e-06	6.6105
BDH2P1	-0.911568	1.18041	-27.6288	4.53223e-08	3.65192e-07	8.82663
BDNF	1.3911	1.85069	15.6113	1.86074e-06	6.23103e-06	4.58557
BDP1	-2.79199	3.9947	-26.6183	5.7847e-08	4.38529e-07	8.54897
BEAN1	-3.46422	2.79622	-76.9103	5.38601e-11	2.3705e-09	16.305
BECN1	0.907235	3.26144	31.2339	2.0283e-08	2.05233e-07	9.73996
BEND4	-1.28544	1.34064	-47.6753	1.25829e-09	2.76055e-08	12.8688
BEND6	0.838547	1.35636	25.6702	7.3342e-08	5.20774e-07	8.27872
BEST3	1.10701	1.07735	39.6783	4.21165e-09	6.60664e-08	11.5162
BEX1	-2.45223	1.96672	-15.0452	2.36039e-06	7.56972e-06	4.31353
BGN	-0.773782	1.12136	-36.3177	7.5353e-09	1.00146e-07	10.8606
BHLHA9	-1.36476	1.60241	-9.77568	3.63604e-05	7.90692e-05	1.1885
BHLHE23	-1.15584	1.2851	-45.5658	1.69494e-09	3.43166e-08	12.5366
BHLHE40	1.53616	2.67446	5.8485	0.000783189	0.0012684	-2.29566
BICC1	1.45139	1.61844	38.573	5.07138e-09	7.57434e-08	11.3071
BIK	1.06346	1.89498	16.4463	1.32932e-06	4.76272e-06	4.9702
BIRC2	2.30033	4.23456	11.159	1.58655e-05	3.82627e-05	2.13525
BIRC3	1.26814	1.38167	22.6909	1.64232e-07	9.33915e-07	7.35962
BIRC5	-0.997071	4.60313	-27.9654	4.18664e-08	3.44965e-07	8.91684
BIRC7	-0.701901	1.22002	-5.25306	0.00142326	0.00219361	-2.96689
BIVM	-2.70794	3.44594	-50.9843	8.08902e-10	1.9627e-08	13.3599
BLCAP	1.83295	4.26897	35.1941	9.26336e-09	1.17274e-07	10.6274
BLMH	-0.964926	3.02065	-16.749	1.18154e-06	4.33592e-06	5.10497
BLOC1S1	1.5963	3.4834	10.1235	2.92389e-05	6.53012e-05	1.43721
BLVRA	-0.814616	2.73782	-7.52564	0.000180004	0.000330381	-0.632269
BLVRB	2.73979	3.50836	8.49242	8.66223e-05	0.000171224	0.199263
BMP1	-2.06224	3.79018	-15.827	1.70313e-06	5.8044e-06	4.6868
BMP4	0.86781	1.74107	13.6721	4.36272e-06	1.2685e-05	3.61101
BMPR1A	-3.27399	4.39818	-72.3982	8.02383e-11	3.24238e-09	15.8808
BMPR1B	0.777452	1.31921	12.6078	7.31938e-06	1.97057e-05	3.01936
BMS1	-0.713814	3.60563	-6.35683	0.000486338	0.000817401	-1.75814
BMX	0.785235	0.921035	20.9051	2.80266e-07	1.40505e-06	6.74949
BNC1	2.78059	2.4675	30.1831	2.53876e-08	2.41873e-07	9.48523
BNC2	-1.62945	2.2589	-38.0887	5.51059e-09	8.01344e-08	11.2135
BOD1L2	-1.01652	1.32785	-8.60648	7.98349e-05	0.000159196	0.292151
BOLA2	-5.49222	3.28875	-36.0809	7.86621e-09	1.03672e-07	10.812
BOP1	-1.25949	5.15968	-11.8085	1.10954e-05	2.80705e-05	2.54385
BORA	0.912878	2.55157	24.02	1.13248e-07	7.11004e-07	7.78361
BPIFB3	-0.663716	1.07418	-24.2238	1.07163e-07	6.80344e-07	7.84657
BRD2	-1.97637	5.28518	-41.6239	3.07411e-09	5.22186e-08	11.8699
BRD7	1.08484	3.894	20.8332	2.86627e-07	1.42829e-06	6.72386
BRD8	0.781724	3.07062	33.1122	1.38255e-08	1.55299e-07	10.1743
BRD9	1.31116	3.26799	51.6846	7.39401e-10	1.82284e-08	13.4595
BRI3	0.978533	3.55437	8.79354	6.99738e-05	0.000141327	0.442282
BRICD5	-0.678393	1.95477	-9.41747	4.58453e-05	9.70094e-05	0.924148
BRIX1	0.84957	4.48034	6.00478	0.000674356	0.00110478	-2.12706
BRK1	-0.896226	4.6314	-21.8364	2.10965e-07	1.12609e-06	7.07382
BRMS1	2.16576	4.19881	19.4301	4.51165e-07	2.02063e-06	6.20559
BRSK2	-0.781057	1.70649	-29.9981	2.64319e-08	2.48523e-07	9.43946
BRWD1	0.876868	2.40116	19.354	4.62813e-07	2.06393e-06	6.17646
BSG	1.47897	5.45678	13.0386	5.90826e-06	1.63926e-05	3.26423
BST2	4.2777	3.33688	19.8415	3.93701e-07	1.81581e-06	6.36127
BSX	-0.710102	1.09406	-30.1466	2.55902e-08	2.43265e-07	9.4762
BTBD2	-0.941896	2.71551	-11.6893	1.18323e-05	2.96731e-05	2.47037
BTBD6	2.09879	3.50143	19.1265	4.99773e-07	2.1887e-06	6.08866
BTBD7	1.41451	2.6448	13.8885	3.94532e-06	1.16476e-05	3.72602
BTF3	2.75665	5.53978	30.0165	2.6326e-08	2.47852e-07	9.44402
BTF3L4	-2.25175	4.86671	-35.3152	9.0567e-09	1.15668e-07	10.6529
BTG4	0.97549	0.968228	37.0679	6.58788e-09	9.11774e-08	11.0122
BTNL2	-4.8705	2.87709	-151.543	6.14122e-13	1.04898e-10	20.6693
BTNL8	-2.02982	1.65966	-93.8879	1.44543e-11	9.09608e-10	17.6736
BUB3	1.79547	5.02505	42.614	2.63364e-09	4.70383e-08	12.0434
BUD31	1.53082	4.08574	20.8277	2.8712e-07	1.43041e-06	6.7219
BVES	-0.982262	2.30929	-15.4848	1.96091e-06	6.50876e-06	4.5256
BZW1	1.20708	5.37697	11.7867	1.12263e-05	2.83615e-05	2.53046
BZW2	1.80475	3.86543	20.0471	3.68171e-07	1.72556e-06	6.43786
C14orf132	-0.688731	1.50491	-26.6868	5.68814e-08	4.33653e-07	8.56813
C16orf82	-0.695387	1.08776	-33.9503	1.17328e-08	1.38516e-07	10.3601
C17orf50	-0.647777	1.36814	-3.59535	0.00971613	0.0130336	-5.0952
C18orf54	-0.732769	2.05531	-29.6802	2.83445e-08	2.61031e-07	9.36013
C1D	-2.86747	4.15934	-19.5406	4.34829e-07	1.96687e-06	6.24773
C1DP2	-4.6245	3.0615	-26.2117	6.39779e-08	4.72361e-07	8.43429
C1GALT1	1.24481	2.66785	23.7083	1.23334e-07	7.56476e-07	7.68632
C1GALT1C1	1.69406	2.42768	41.2281	3.2735e-09	5.46762e-08	11.7994
C1orf109	1.3836	2.69776	11.2207	1.53239e-05	3.71231e-05	2.17493
C1orf112	1.40067	2.56589	34.953	9.69121e-09	1.20843e-07	10.5763
C1orf115	-0.867741	2.11796	-16.2427	1.44069e-06	5.08138e-06	4.87819
C1orf116	2.38352	2.48596	30.3509	2.44809e-08	2.35845e-07	9.52651
C1orf131	1.23352	2.18811	28.6748	3.5529e-08	3.06475e-07	9.10345
C1orf146	1.42303	0.683051	44.1681	2.08065e-09	3.92504e-08	12.3074
C1orf174	-0.73805	3.12927	-24.9278	8.88616e-08	5.94861e-07	8.06003
C1orf54	0.93674	1.14351	36.4537	7.35248e-09	9.84081e-08	10.8883
C1orf68	-0.782331	1.12502	-35.6372	8.53237e-09	1.10092e-07	10.7202
C1orf74	1.30481	2.49906	21.4902	2.34129e-07	1.22156e-06	6.95488
C1QBP	1.35134	5.31289	12.5947	7.36793e-06	1.98141e-05	3.01181
C1QL1	-1.13479	1.91387	-29.4018	3.01513e-08	2.71265e-07	9.28994
C1QTNF5	-4.07939	2.6649	-30.3585	2.44409e-08	2.35777e-07	9.52837
C1RL	0.865831	1.67921	12.6431	7.19005e-06	1.94061e-05	3.03974
C2	-4.33347	3.3054	-112.53	4.37657e-12	4.0426e-10	18.8639
C2CD3	-2.85816	3.69763	-107.815	5.80448e-12	4.84202e-10	18.5879
C2CD4B	-0.871721	1.2829	-6.47141	0.000438538	0.000742932	-1.64122
C3	1.28096	1.7555	14.278	3.30418e-06	1.0013e-05	3.92883
C3orf14	-1.85687	1.87563	-10.5298	2.28553e-05	5.26932e-05	1.71837
C3orf52	1.55247	2.09026	15.9309	1.63276e-06	5.61078e-06	4.73506
C4B	-4.33829	3.25458	-78.9321	4.53901e-11	2.08925e-09	16.4859
C9orf64	-0.664097	2.84342	-12.4247	8.03337e-06	2.13186e-05	2.91296
CA1	0.932141	1.09868	18.359	6.52007e-07	2.70272e-06	5.78473
CA11	-0.821116	2.04998	-11.2347	1.52033e-05	3.68806e-05	2.18396
CA13	0.8219	1.67602	21.4239	2.38889e-07	1.2397e-06	6.9319
CA2	2.51526	2.35551	6.32594	0.000500211	0.000839027	-1.78992
CA9	1.65286	2.58797	6.79186	0.000330759	0.000573294	-1.32211
CAB39	0.872654	4.1922	6.71367	0.000353982	0.000610497	-1.39893
CABP2	-1.36542	1.37492	-18.0573	7.25989e-07	2.93588e-06	5.66186
CABP4	-0.678149	1.18778	-5.95297	0.000708423	0.00115584	-2.18261
CABS1	0.780611	0.711564	5.02472	0.00181147	0.00274301	-3.23693
CACNA1C	-2.52635	2.13619	-16.0851	1.53431e-06	5.34067e-06	4.80619
CACNA1H	-0.873755	1.1642	-26.3086	6.24511e-08	4.64409e-07	8.46179
CACNA2D1	1.27255	1.25306	16.3447	1.38362e-06	4.91473e-06	4.92441
CACNB3	-0.670827	2.42802	-5.35121	0.00128582	0.00200097	-2.853
CACNG6	-0.830346	1.1456	-42.2801	2.7735e-09	4.85295e-08	11.9854
CACNG7	-1.07371	1.2499	-25.2499	8.17063e-08	5.5967e-07	8.15569
CACNG8	-1.35156	1.46775	-12.3838	8.20346e-06	2.17191e-05	2.889
CACYBP	-1.0891	5.66156	-14.9736	2.43399e-06	7.75719e-06	4.27842
CADM1	-2.73197	2.05904	-26.5671	5.85798e-08	4.4237e-07	8.53464
CADM2	-1.81286	1.56668	-81.274	3.74308e-11	1.79418e-09	16.6887
CADM4	-0.907222	2.08899	-21.91	2.06389e-07	1.10729e-06	7.09886
CADPS2	1.07656	1.1224	17.6248	8.49528e-07	3.3273e-06	5.48219
CAGE1	1.00151	0.932656	36.4976	7.29458e-09	9.78765e-08	10.8972
CALB1	3.51381	3.05044	68.0229	1.21018e-10	4.41449e-09	15.4396
CALM1	1.05292	6.07733	30.2834	2.48415e-08	2.38414e-07	9.50992
CALML5	-0.66193	1.07342	-30.1223	2.57255e-08	2.4412e-07	9.47022
CALR	2.17395	5.77897	37.8754	5.71777e-09	8.23129e-08	11.1719
CALU	1.36649	4.96074	31.5194	1.91074e-08	1.96949e-07	9.80767
CALY	-1.13183	1.50883	-7.93204	0.000131168	0.0002487	-0.272712
CAMK1	-2.24826	1.75327	-72.8083	7.73052e-11	3.15704e-09	15.9206
CAMK2D	1.41987	2.32019	16.1015	1.52426e-06	5.31e-06	4.8137
CAMK2N1	2.25541	2.88812	61.8671	2.26135e-10	7.13619e-09	14.7618
CAMTA1	1.85647	2.46957	21.9083	2.06491e-07	1.10742e-06	7.09829
CANX	2.09065	5.95161	40.6936	3.56685e-09	5.85105e-08	11.703
CAP1	0.937018	5.1469	18.4068	6.41111e-07	2.66731e-06	5.80399
CAP2	-0.982291	2.78419	-22.3348	1.82091e-07	1.00997e-06	7.24182
CAPG	3.93838	3.70011	28.1458	4.01394e-08	3.35662e-07	8.96474
CAPN1	2.98785	4.73103	12.0059	9.98835e-06	2.56802e-05	2.66398
CAPN2	2.57574	5.02387	39.0911	4.64542e-09	7.08567e-08	11.4058
CAPNS1	1.76229	5.53347	14.892	2.52103e-06	7.97671e-06	4.23823
CAPNS2	0.815939	1.30929	28.85	3.41386e-08	2.98186e-07	9.14882
CAPRIN1	0.825626	5.19777	16.4644	1.31995e-06	4.73307e-06	4.97829
CAPS2	0.82914	1.50524	14.8967	2.51599e-06	7.96545e-06	4.24052
CAPZA1	2.05958	4.16761	33.4348	1.29728e-08	1.48274e-07	10.2464
CAPZA2	0.823326	4.47505	15.4954	1.95225e-06	6.48501e-06	4.53066
CAPZA3	1.15861	0.729367	6.90024	0.00030137	0.000526895	-1.21673
CARD10	1.80688	2.899	21.0673	2.66501e-07	1.35019e-06	6.807
CARD16	1.0359	1.05651	8.56448	8.2261e-05	0.00016361	0.25807
CARD6	1.86858	1.80991	40.2222	3.85091e-09	6.20354e-08	11.6168
CARHSP1	0.842007	3.41946	4.09416	0.00522301	0.0073131	-4.41391
CARS2	1.18217	3.20534	16.1513	1.49421e-06	5.22986e-06	4.83647
CARTPT	-1.77762	1.55157	-34.4009	1.07597e-08	1.30243e-07	10.4581
CASC3	-0.805057	3.35642	-25.2781	8.11107e-08	5.56901e-07	8.16403
CASK	1.07577	2.51948	15.8401	1.69406e-06	5.78076e-06	4.6929
CASP1	1.36985	1.10692	40.4763	3.6947e-09	6.00584e-08	11.6634
CASP10	1.10017	1.19344	21.1034	2.6355e-07	1.33996e-06	6.81972
CASP4	3.0111	2.47317	20.6978	2.99059e-07	1.47457e-06	6.67536
CASP8	2.02355	2.16185	38.1632	5.44021e-09	7.95409e-08	11.228
CAST	1.97064	4.18518	14.9581	2.45025e-06	7.79748e-06	4.2708
CASZ1	-3.94726	3.4737	-45.9885	1.59501e-09	3.26931e-08	12.6044
CATSPERB	0.881772	1.0499	15.4365	2.00071e-06	6.6184e-06	4.50262
CAV1	7.2393	5.2617	98.0967	1.08238e-11	7.39526e-10	17.967
CAV2	5.47128	3.87497	100.969	8.94753e-12	6.52776e-10	18.1584
CBL	-1.03276	2.47417	-24.1514	1.09279e-07	6.92146e-07	7.82428
CBLC	1.11696	1.88279	23.0501	1.48229e-07	8.6408e-07	7.4766
CBLN1	-0.700935	1.09014	-27.0712	5.17965e-08	4.0478e-07	8.67471
CBR1	0.979771	3.47483	10.3944	2.47868e-05	5.65767e-05	1.62575
CBR3	0.646796	1.71957	10.0662	3.02929e-05	6.73656e-05	1.39679
CBR4	-0.753065	2.41989	-16.5371	1.28289e-06	4.63029e-06	5.01085
CBS	-1.09256	2.49809	-11.1874	1.56139e-05	3.77194e-05	2.15351
CBWD1	2.43141	3.19706	38.1731	5.43093e-09	7.94592e-08	11.2299
CBWD5	-5.33907	6.20574	-57.8342	3.5259e-10	1.00509e-08	14.276
CBX1	1.09204	3.93019	16.6334	1.23564e-06	4.48703e-06	5.05377
CBX3	1.7345	4.6314	24.2222	1.07209e-07	6.80433e-07	7.84609
CBX5	-2.0867	2.95158	-69.8693	1.01433e-10	3.87063e-09	15.6296
CBX6	-0.658018	3.08712	-13.1516	5.59137e-06	1.56404e-05	3.32727
CC2D2B	-3.00389	2.66222	-41.8557	2.96384e-09	5.10302e-08	11.9109
CCBE1	1.73716	1.90503	13.5271	4.67074e-06	1.34498e-05	3.53299
CCDC106	-1.19871	2.44439	-22.2066	1.8906e-07	1.03773e-06	7.19895
CCDC110	0.942317	0.950979	13.4552	4.83266e-06	1.38457e-05	3.49402
CCDC117	-0.916815	2.94659	-23.9793	1.14508e-07	7.1724e-07	7.77099
CCDC122	1.45252	1.06427	20.1662	3.54254e-07	1.67603e-06	6.48189
CCDC125	-3.39555	3.40667	-91.1619	1.75549e-11	1.05831e-09	17.4749
CCDC127	-2.97426	3.45773	-72.7177	7.79424e-11	3.16505e-09	15.9118
CCDC134	-0.924587	2.78633	-13.4714	4.79559e-06	1.37559e-05	3.50283
CCDC144A	-0.792039	2.29278	-8.91128	6.44811e-05	0.000131429	0.535399
CCDC150	0.842973	2.10252	12.0448	9.7858e-06	2.52227e-05	2.6874
CCDC158	0.878526	0.860714	24.1873	1.08225e-07	6.86071e-07	7.83534
CCDC168	-0.685617	1.55028	-23.8981	1.17074e-07	7.2844e-07	7.74572
CCDC169	1.06739	1.33475	18.1279	7.07839e-07	2.88416e-06	5.6908
CCDC172	0.855772	0.422975	11.3264	1.44427e-05	3.52823e-05	2.24258
CCDC177	-3.38755	2.9503	-151.861	6.05696e-13	1.04286e-10	20.6811
CCDC18	0.823042	2.06624	24.6826	9.47942e-08	6.24093e-07	7.98638
CCDC184	-0.780258	1.12413	-31.4648	1.9326e-08	1.98487e-07	9.79477
CCDC26	1.14674	0.987255	24.6531	9.55378e-08	6.27837e-07	7.97747
CCDC28B	0.788434	1.85888	6.84581	0.000315743	0.000550058	-1.2695
CCDC3	-0.923468	1.42562	-6.28968	0.000517075	0.000864483	-1.82737
CCDC38	0.824095	1.0814	27.6906	4.46643e-08	3.61106e-07	8.84326
CCDC39	1.11981	0.990188	29.3303	3.06362e-08	2.7512e-07	9.27181
CCDC50	1.31911	2.85168	24.7526	9.30566e-08	6.15477e-07	8.00746
CCDC51	1.12208	2.39662	9.91147	3.3367e-05	7.32779e-05	1.28651
CCDC66	1.102	2.01469	17.8911	7.70841e-07	3.08365e-06	5.59332
CCDC68	1.326	1.08027	43.5104	2.29655e-09	4.24624e-08	12.1968
CCDC7	0.775429	1.42404	17.9588	7.5219e-07	3.02365e-06	5.62133
CCDC71L	1.46416	2.67408	53.853	5.64059e-10	1.46615e-08	13.7588
CCDC73	1.06396	0.833772	19.7489	4.05868e-07	1.85932e-06	6.32649
CCDC74A	-4.24553	2.85827	-28.3034	3.86975e-08	3.26863e-07	9.00634
CCDC80	3.40087	3.0852	12.0955	9.52798e-06	2.46534e-05	2.71791
CCDC82	-2.34494	3.81918	-39.9307	4.03962e-09	6.43052e-08	11.5631
CCDC85C	-0.760997	4.80844	-12.9563	6.15183e-06	1.697e-05	3.21804
CCDC88C	-2.62855	3.59194	-76.4315	5.6124e-11	2.4402e-09	16.2614
CCDC92	-0.764486	1.94474	-12.3124	8.51103e-06	2.23929e-05	2.84693
CCHCR1	-2.33253	4.0896	-24.3707	1.03013e-07	6.622e-07	7.8916
CCK	1.74471	2.24557	64.4369	1.72934e-10	5.77037e-09	15.0535
CCL17	-0.71472	1.09604	-29.8519	2.72929e-08	2.54726e-07	9.40306
CCL26	1.51689	1.85371	32.1008	1.69477e-08	1.81017e-07	9.94365
CCL28	2.18903	2.08402	33.5428	1.27011e-08	1.46335e-07	10.2704
CCL3L3	-5.55101	3.16874	-109.594	5.21047e-12	4.54007e-10	18.6939
CCL4L2	-4.35637	2.65675	-190.098	1.37616e-13	4.31435e-11	21.8785
CCNB1	1.21311	5.39877	21.0612	2.67003e-07	1.3521e-06	6.80485
CCNB1IP1	1.21872	2.88415	12.0837	9.58748e-06	2.47739e-05	2.7108
CCND2	1.98536	2.67814	18.263	6.74568e-07	2.77657e-06	5.74584
CCND3	0.835019	2.9756	7.75356	0.000150473	0.000281216	-0.428751
CCNDBP1	0.864566	2.45332	7.96708	0.000127718	0.000242843	-0.242408
CCNE1	-0.988841	2.67881	-15.3093	2.11025e-06	6.90644e-06	4.44166
CCNE2	1.30514	2.66867	15.6727	1.81418e-06	6.10552e-06	4.61456
CCNH	1.92991	2.86799	28.8065	3.44777e-08	3.00417e-07	9.13758
CCNI	-0.914259	4.02091	-21.1565	2.59267e-07	1.32289e-06	6.83843
CCNJ	-1.05704	2.52321	-18.4845	6.23824e-07	2.60546e-06	5.83524
CCNL1	1.60636	3.43012	44.6095	1.94885e-09	3.77422e-08	12.3806
CCNL2	-2.24666	4.54648	-43.5382	2.2869e-09	4.23204e-08	12.2016
CCNT1	-0.730845	2.89112	-12.6592	7.1321e-06	1.92666e-05	3.049
CCNYL2	0.996385	0.362713	21.1846	2.57035e-07	1.31368e-06	6.8483
CCR2	-1.89025	1.59984	-67.682	1.25093e-10	4.53242e-09	15.4039
CCR5	-2.1216	1.69899	-84.0206	3.00639e-11	1.5369e-09	16.9181
CCRL2	-1.13663	1.50133	-8.36506	9.49907e-05	0.000185854	0.0943051
CCS	0.844296	3.10159	10.6845	2.08564e-05	4.86186e-05	1.82287
CCT2	1.12452	5.32144	9.37316	4.72044e-05	9.95914e-05	0.890842
CCT3	1.83608	5.73625	22.2311	1.87704e-07	1.03319e-06	7.20717
CCT4	1.82045	5.49263	28.0925	4.06412e-08	3.38248e-07	8.95061
CCT5	3.49285	6.43048	60.9109	2.5058e-10	7.77087e-09	14.6498
CCT6A	3.56697	6.66498	28.2698	3.89997e-08	3.28771e-07	8.99749
CCT7	1.49748	5.6955	46.2506	1.53644e-09	3.18113e-08	12.6462
CCT8	1.67355	4.75564	16.7815	1.16679e-06	4.29334e-06	5.11933
CCT8L2	-0.758964	1.11501	-23.5333	1.29451e-07	7.81227e-07	7.63111
CCZ1	-1.89441	4.83566	-25.6794	7.31702e-08	5.20585e-07	8.2814
CD109	2.51954	1.80321	30.9985	2.13153e-08	2.1357e-07	9.68364
CD160	0.988484	1.19501	39.0936	4.6435e-09	7.08567e-08	11.4063
CD164	-0.667547	4.09264	-21.5768	2.28071e-07	1.19575e-06	6.98481
CD177	-1.8726	2.40548	-9.38394	4.68695e-05	9.89625e-05	0.898959
CD180	0.748725	0.90791	14.103	3.57607e-06	1.07148e-05	3.8384
CD19	-0.675226	1.07912	-29.7195	2.80997e-08	2.59666e-07	9.36998
CD226	0.849866	1.07952	18.6371	5.91402e-07	2.5085e-06	5.89625
CD24	4.79921	3.64	47.4994	1.28929e-09	2.79335e-08	12.8417
CD274	2.18421	1.82362	12.8545	6.46925e-06	1.76936e-05	3.16052
CD300C	-0.78447	1.12594	-32.5128	1.5587e-08	1.69341e-07	10.0385
CD300LG	-0.851138	1.15451	-21.1379	2.60754e-07	1.32921e-06	6.8319
CD36	1.15987	0.862067	18.9554	5.29814e-07	2.29753e-06	6.02194
CD40	2.56474	2.4714	21.0379	2.68942e-07	1.35904e-06	6.79659
CD44	4.3709	3.56591	13.0827	5.78208e-06	1.61027e-05	3.28892
CD46	1.93294	4.14019	49.6898	9.58178e-10	2.22099e-08	13.1719
CD55	1.46551	2.88933	9.66371	3.90607e-05	8.43531e-05	1.10679
CD58	0.826879	2.499	20.77	2.92353e-07	1.44811e-06	6.70127
CD59	1.65904	4.36298	11.2751	1.48626e-05	3.61929e-05	2.20985
CD63	1.98126	4.82441	23.8984	1.17065e-07	7.2844e-07	7.7458
CD68	1.27223	2.43472	8.04885	0.000120061	0.000229745	-0.172118
CD7	-1.3933	1.49592	-11.7824	1.12524e-05	2.84108e-05	2.5278
CD70	0.899671	1.73211	5.56285	0.00103732	0.00164059	-2.61185
CD82	2.61161	3.13076	29.0246	3.28146e-08	2.89798e-07	9.19377
CD8B	-1.45345	1.76556	-10.9569	1.78025e-05	4.23084e-05	2.00367
CD9	1.57804	4.71733	9.8304	3.51185e-05	7.67019e-05	1.22814
CD99	-3.18842	4.58176	-97.9769	1.09114e-11	7.4315e-10	17.9589
CD99L2	-0.717019	2.01838	-17.2095	9.91357e-07	3.76695e-06	5.30566
CDC20	1.22834	4.94397	23.7305	1.22584e-07	7.53355e-07	7.69327
CDC26	-1.9136	4.53319	-49.3319	1.00489e-09	2.30813e-08	13.1191
CDC37P1	-4.18696	2.58415	-203.084	8.89784e-14	3.54628e-11	22.199
CDC40	-0.912974	2.77081	-15.5754	1.88849e-06	6.30364e-06	4.56864
CDC42	3.57738	4.02971	131.536	1.56309e-12	1.9114e-10	19.8374
CDC42BPG	0.789896	1.95543	11.8342	1.09436e-05	2.77452e-05	2.55959
CDC42EP1	1.60193	2.57236	16.4942	1.3046e-06	4.69289e-06	4.99167
CDC42EP3	1.57301	2.29704	23.6265	1.26152e-07	7.67181e-07	7.66055
CDC42SE1	1.5831	3.83212	35.4555	8.82382e-09	1.13242e-07	10.6823
CDC42SE2	-0.93769	3.08082	-38.8461	4.8415e-09	7.30334e-08	11.3593
CDCA3	0.834846	3.4052	16.6426	1.23122e-06	4.47607e-06	5.05787
CDCA4	1.21659	4.50154	17.7154	8.21757e-07	3.2368e-06	5.52019
CDCA5	1.08617	3.68042	12.7084	6.95806e-06	1.8863e-05	3.07724
CDCA7L	3.6036	2.52108	81.9139	3.55442e-11	1.72776e-09	16.743
CDCP1	1.58455	2.18816	12.1749	9.14055e-06	2.38336e-05	2.76536
CDH1	3.29493	2.96809	73.7232	7.11954e-11	2.94935e-09	16.0085
CDH13	2.8687	2.79393	22.123	1.93769e-07	1.05657e-06	7.17088
CDH18	-2.40736	1.958	-16.8062	1.15576e-06	4.26661e-06	5.13019
CDH19	-1.56838	1.4619	-29.681	2.83398e-08	2.61031e-07	9.36031
CDH2	1.77805	2.08143	55.0177	4.89906e-10	1.31661e-08	13.9143
CDH3	4.41329	3.58289	94.3084	1.40345e-11	8.91005e-10	17.7037
CDIPT	-0.613461	3.48247	-6.65007	0.000374241	0.000642502	-1.46191
CDK1	2.49584	4.22856	41.1353	3.3224e-09	5.53014e-08	11.7827
CDK12	-0.714843	3.23289	-15.6733	1.81375e-06	6.10503e-06	4.61483
CDK14	1.33355	1.67254	18.3858	6.45864e-07	2.68293e-06	5.79555
CDK2AP2	1.03528	3.07596	6.09734	0.000617988	0.00101918	-2.02861
CDK4	1.01011	5.00373	19.8658	3.90585e-07	1.80506e-06	6.37034
CDK5	-0.651371	3.36739	-4.03563	0.00560664	0.00781555	-4.49208
CDK5RAP1	1.35364	3.51196	30.4544	2.39405e-08	2.325e-07	9.55185
CDK6	2.89421	2.50066	86.8553	2.41552e-11	1.333e-09	17.1457
CDK7	-2.25121	4.46363	-20.5035	3.17999e-07	1.54283e-06	6.60522
CDK8	-1.51536	3.11985	-19.2536	4.78725e-07	2.11694e-06	6.13783
CDKL1	1.05175	1.89058	12.7823	6.70577e-06	1.82778e-05	3.11947
CDKL2	1.03537	1.02313	27.8545	4.2971e-08	3.513e-07	8.88722
CDKN1A	2.31453	2.68128	61.0566	2.46665e-10	7.68316e-09	14.667
CDKN1C	-0.784272	1.81822	-25.3844	7.89152e-08	5.48229e-07	8.19529
CDKN2A	1.55937	4.17595	10.7627	1.9922e-05	4.67112e-05	1.87521
CDKN2C	0.997562	2.07498	13.2589	5.30856e-06	1.497e-05	3.38662
CDKN3	2.45963	4.52647	22.893	1.54996e-07	8.92411e-07	7.42566
CDON	-0.971197	1.96124	-24.6332	9.60448e-08	6.29622e-07	7.97144
CDPF1	-1.12993	2.26984	-22.6413	1.66594e-07	9.42543e-07	7.34333
CDRT1	-3.37859	3.1993	-67.3402	1.29338e-10	4.65896e-09	15.3679
CDS1	1.17365	1.79644	37.9974	5.59815e-09	8.09156e-08	11.1957
CDSN	-4.96056	3.34966	-32.2886	1.63113e-08	1.75614e-07	9.98703
CDX1	-0.984701	1.21175	-39.9388	4.03425e-09	6.42673e-08	11.5646
CDX2	-0.700264	1.08985	-33.2079	1.35661e-08	1.52864e-07	10.1958
CDY2B	-4.31644	2.63964	-115.823	3.61827e-12	3.50776e-10	19.0478
CDYL	0.780404	3.45728	14.1953	3.42956e-06	1.03333e-05	3.88624
CDYL2	0.973553	1.84624	29.5898	2.89171e-08	2.64149e-07	9.33741
CEBPZ	1.61985	3.08644	12.2136	8.95812e-06	2.34176e-05	2.78841
CECR2	-1.21078	1.30864	-39.9099	4.05348e-09	6.44782e-08	11.5592
CELF2	-2.65551	2.03031	-24.3163	1.04526e-07	6.69242e-07	7.87498
CEMP1	-0.688252	1.0847	-17.6507	8.41486e-07	3.30001e-06	5.49307
CEND1	-1.15221	1.54435	-7.28996	0.000217675	0.000391509	-0.847927
CENPB	1.14692	3.07927	16.6364	1.23417e-06	4.48406e-06	5.05513
CENPH	1.38237	2.91827	25.3707	7.91945e-08	5.49106e-07	8.19127
CENPL	0.834652	2.88875	14.2377	3.36464e-06	1.01633e-05	3.9081
CENPN	1.65102	4.15084	32.1897	1.66428e-08	1.7838e-07	9.96423
CENPP	1.09823	2.21107	28.2278	3.93818e-08	3.30697e-07	8.98641
CENPQ	1.2685	2.24973	13.4461	4.85364e-06	1.38928e-05	3.48907
CENPU	1.54904	3.20252	44.3002	2.04015e-09	3.87838e-08	12.3293
CENPV	-1.64141	2.82029	-49.4015	9.95605e-10	2.29337e-08	13.1294
CENPW	1.17538	3.24948	28.3743	3.8068e-08	3.22686e-07	9.02498
CEP152	0.801329	2.18593	21.2529	2.51702e-07	1.29164e-06	6.87225
CEP170B	0.917158	2.91349	8.32986	9.74631e-05	0.000190138	0.0650677
CEP250	1.41945	3.21865	10.1488	2.87864e-05	6.44262e-05	1.45501
CEP41	0.817308	2.21311	16.6574	1.22416e-06	4.45719e-06	5.06444
CEP55	1.18737	3.98109	13.1735	5.53248e-06	1.54958e-05	3.33937
CEP57	1.42764	3.3874	29.8103	2.75436e-08	2.5636e-07	9.39268
CEP63	0.81537	2.07493	15.2373	2.17532e-06	7.08313e-06	4.40692
CEP72	0.831795	2.79754	12.5345	7.59598e-06	2.03309e-05	2.97696
CEP83	1.13267	2.26376	24.5789	9.74411e-08	6.36121e-07	7.95499
CERCAM	1.26451	2.66887	6.80504	0.000327017	0.000567769	-1.30923
CERK	-1.24964	2.71544	-44.295	2.04173e-09	3.87838e-08	12.3285
CERS1	-0.590453	1.56265	-13.8785	3.96352e-06	1.16869e-05	3.72075
CERS6	-1.28759	3.32828	-16.3398	1.38629e-06	4.92259e-06	4.92221
CETN3	1.1268	2.92524	12.8141	6.60032e-06	1.80292e-05	3.13759
CFB	-3.66946	3.43568	-63.3491	1.93471e-10	6.29937e-09	14.9316
CFC1B	-4.03299	2.51816	-187.181	1.52397e-13	4.54352e-11	21.8013
CFDP1	1.22288	3.50747	23.0567	1.47952e-07	8.63096e-07	7.47873
CFH	2.35093	1.84556	33.2733	1.33919e-08	1.51855e-07	10.2104
CFHR1	1.05383	0.751736	7.06226	0.000262789	0.00046408	-1.06151
CFI	0.777092	0.715484	4.98155	0.0018975	0.0028614	-3.28881
CFL1	3.02071	6.42737	37.6522	5.94425e-09	8.4892e-08	11.1281
CFL2	0.871285	3.6873	22.967	1.51768e-07	8.78535e-07	7.44968
CFLAR	-2.43554	3.53921	-65.4807	1.55555e-10	5.33949e-09	15.1683
CGB1	-3.91788	2.61015	-26.4674	6.00399e-08	4.50992e-07	8.50662
CGRRF1	1.62029	2.29329	19.228	4.82879e-07	2.13005e-06	6.12796
CHAC2	1.58841	2.44626	25.8673	6.97628e-08	5.02656e-07	8.33571
CHAF1B	-1.09319	2.94532	-36.8826	6.80843e-09	9.32131e-08	10.975
CHCHD1	1.22511	3.38959	27.8751	4.27632e-08	3.50077e-07	8.89274
CHCHD10	3.22664	3.52033	22.5827	1.69436e-07	9.5387e-07	7.32403
CHCHD2	4.54489	6.59902	45.7726	1.64518e-09	3.35616e-08	12.5698
CHCHD3	1.06571	4.16418	9.70879	3.79467e-05	8.21701e-05	1.13979
CHCHD5	1.38059	2.39961	14.0723	3.62644e-06	1.0843e-05	3.8224
CHCHD7	2.1952	2.72017	30.0071	2.63802e-08	2.48145e-07	9.44168
CHEK1	-0.657665	3.56706	-9.64421	3.95541e-05	8.52391e-05	1.09247
CHERP	-0.891425	2.58286	-16.7157	1.19682e-06	4.38134e-06	5.09028
CHM	1.07049	3.02239	15.6324	1.8446e-06	6.18759e-06	4.59554
CHMP3	1.17067	4.04784	8.91227	6.4437e-05	0.000131364	0.536179
CHMP4A	1.03989	2.95885	18.9375	5.3307e-07	2.30747e-06	6.01494
CHMP4B	0.845733	3.57978	33.5879	1.25894e-08	1.45359e-07	10.2804
CHMP4C	1.87387	1.8969	18.4719	6.26581e-07	2.61457e-06	5.8302
CHN1	-1.22776	2.49524	-20.7672	2.92609e-07	1.44871e-06	6.70027
CHN2	1.35506	1.89277	11.4109	1.37803e-05	3.38717e-05	2.29622
CHORDC1	1.28481	4.21889	14.6902	2.75222e-06	8.5808e-06	4.13788
CHP1	-0.761107	3.94349	-8.21881	0.000105759	0.000204836	-0.0278641
CHPF2	0.836098	3.06983	15.0142	2.39194e-06	7.64242e-06	4.29835
CHRNA7	-4.47479	2.7075	-203.26	8.84707e-14	3.54628e-11	22.2031
CHRNB1	0.978075	1.85645	16.0919	1.53016e-06	5.32708e-06	4.80929
CHST10	-1.28298	2.69099	-18.6594	5.86832e-07	2.49207e-06	5.90512
CHST12	-0.953965	2.43179	-18.3638	6.50901e-07	2.69868e-06	5.78667
CHST15	1.12266	1.89279	26.588	5.82788e-08	4.40872e-07	8.54051
CHST2	-1.37653	1.37968	-54.439	5.25246e-10	1.38704e-08	13.8375
CHST8	-0.723181	1.09967	-23.2687	1.3937e-07	8.22915e-07	7.54689
CHSY3	1.08258	1.10813	27.838	4.31381e-08	3.52207e-07	8.88281
CHURC1	1.62866	3.32136	47.1435	1.35474e-09	2.90405e-08	12.7866
CIAPIN1	1.65036	3.45669	23.9211	1.16342e-07	7.24929e-07	7.75287
CIART	1.82856	1.83152	21.3319	2.45684e-07	1.26734e-06	6.89987
CIB1	0.996221	2.97372	12.9774	6.0883e-06	1.6825e-05	3.22991
CIB2	-1.13404	1.53999	-7.207	0.000233006	0.000416508	-0.925129
CIDEB	0.800795	1.75622	8.66701	7.648e-05	0.000153031	0.341033
CINP	2.30442	3.76893	47.5363	1.28272e-09	2.78558e-08	12.8474
CIR1	0.845018	1.96263	14.0673	3.63481e-06	1.08666e-05	3.81976
CIRBP	1.5922	3.9564	14.6375	2.81647e-06	8.74439e-06	4.11149
CISD1	1.54209	3.39629	23.0183	1.49573e-07	8.68855e-07	7.4663
CISD2	-0.761246	3.31225	-7.20559	0.000233279	0.000416823	-0.926456
CITED2	-1.74802	3.32034	-35.8736	8.16974e-09	1.06757e-07	10.7693
CKLF	1.65647	3.67076	8.94179	6.31393e-05	0.000129073	0.559357
CKS1B	-2.26882	6.7609	-28.768	3.47811e-08	3.0196e-07	9.12763
CKS2	1.64725	5.16343	44.1762	2.07813e-09	3.92504e-08	12.3087
CLCA2	3.29865	2.41461	29.3163	3.07322e-08	2.75706e-07	9.26826
CLCC1	-1.08308	2.68981	-26.2728	6.30115e-08	4.6731e-07	8.45162
CLCN6	-0.843978	2.41652	-15.9121	1.6452e-06	5.64237e-06	4.72638
CLDN1	1.83555	1.98389	19.2697	4.76137e-07	2.10852e-06	6.14403
CLDN16	0.946323	1.35609	23.836	1.19082e-07	7.3773e-07	7.72633
CLDN20	0.784348	1.17747	25.1098	8.47332e-08	5.7401e-07	8.11424
CLDN24	1.20926	0.956565	20.9395	2.77278e-07	1.39299e-06	6.76173
CLDN3	-1.20217	1.30495	-42.479	2.6892e-09	4.7714e-08	12.02
CLDN4	1.48925	1.95547	28.0752	4.08051e-08	3.38684e-07	8.94604
CLDN7	3.5276	3.30204	15.4245	2.01081e-06	6.64643e-06	4.49687
CLEC18B	-5.34018	3.70973	-92.9702	1.54218e-11	9.59269e-10	17.6075
CLEC2B	1.20778	0.877826	43.1625	2.42112e-09	4.40467e-08	12.1377
CLEC3B	-0.831227	1.26859	-6.40656	0.000464901	0.000783954	-1.70721
CLEC4G	-0.701282	1.09028	-33.1301	1.37767e-08	1.54912e-07	10.1783
CLEC7A	1.00527	0.87374	5.32842	0.00131635	0.00204494	-2.87933
CLIC1	-0.977885	7.1355	-26.2516	6.33441e-08	4.69223e-07	8.44562
CLIC4	-0.888345	3.94626	-12.7056	6.96771e-06	1.88818e-05	3.07566
CLIP3	-0.796281	1.91041	-16.2726	1.42373e-06	5.03309e-06	4.89173
CLIP4	1.21473	2.83533	18.5529	6.09033e-07	2.56058e-06	5.86267
CLK3	1.75093	2.61898	25.8273	7.04717e-08	5.05737e-07	8.32419
CLMP	1.67164	1.96777	19.7546	4.05105e-07	1.85622e-06	6.32864
CLN5	1.10453	2.0865	20.2551	3.44252e-07	1.63879e-06	6.51461
CLN8	-2.81412	3.56879	-56.7295	4.00361e-10	1.11325e-08	14.1365
CLNS1A	2.17621	4.7024	42.8881	2.52486e-09	4.56255e-08	12.0907
CLPTM1L	1.72041	4.86796	30.8956	2.17853e-08	2.16465e-07	9.6589
CLPX	-0.776148	3.62598	-13.6301	4.44945e-06	1.29041e-05	3.5885
CLSPN	-2.7693	4.20955	-46.9069	1.40035e-09	2.96345e-08	12.7496
CLTA	2.23098	4.3297	40.5118	3.67347e-09	5.98489e-08	11.6699
CLTB	1.74194	4.81517	22.1955	1.89676e-07	1.03994e-06	7.19524
CLU	1.4417	3.2214	27.4996	4.67358e-08	3.74339e-07	8.79169
CMAHP	0.905364	1.09754	19.2888	4.7308e-07	2.10017e-06	6.15139
CMC1	0.976958	1.78973	15.0248	2.38116e-06	7.61876e-06	4.30352
CMC4	0.92159	2.30234	14.6096	2.85118e-06	8.83686e-06	4.09748
CMPK2	-0.726545	1.10111	-27.2257	4.99028e-08	3.94184e-07	8.7171
CMSS1	1.14955	3.39963	14.8116	2.6104e-06	8.22202e-06	4.19839
CMTM3	-0.803381	2.56219	-19.3503	4.63397e-07	2.06571e-06	6.17502
CMTM7	-1.42032	2.51757	-18.7741	5.63944e-07	2.41536e-06	5.95059
CMTM8	-1.74668	1.53831	-67.2427	1.30579e-10	4.69028e-09	15.3576
CNBP	1.16722	5.1608	11.6165	1.23093e-05	3.07262e-05	2.42521
CNGA1	1.16499	0.894205	42.3456	2.74543e-09	4.82133e-08	11.9968
CNIH1	1.40081	4.50062	8.21229	0.00010627	0.000205752	-0.0333522
CNKSR1	0.845572	1.73757	17.9542	7.53436e-07	3.02732e-06	5.61943
CNN2P4	-3.18564	2.27395	-24.5109	9.92222e-08	6.45154e-07	7.93434
CNN3	1.32398	4.77005	9.64699	3.94833e-05	8.51207e-05	1.09451
CNNM1	0.810761	1.56052	14.8456	2.57218e-06	8.11589e-06	4.21526
CNNM3	-0.749276	2.34112	-24.4019	1.02154e-07	6.59042e-07	7.90114
CNOT6	-0.86292	2.93551	-21.509	2.32802e-07	1.217e-06	6.96137
CNOT6L	-3.23565	3.56015	-78.8768	4.56003e-11	2.09256e-09	16.481
CNPY2	1.87154	4.08582	55.0282	4.8929e-10	1.31661e-08	13.9157
CNTN5	1.49093	1.44574	19.7711	4.02912e-07	1.84854e-06	6.33484
CNTNAP3B	-6.16808	4.64576	-99.9466	9.56894e-12	6.78623e-10	18.091
COA4	1.97496	3.75199	38.9237	4.77834e-09	7.23156e-08	11.3741
COA6	1.54333	3.26733	51.5297	7.54158e-10	1.85349e-08	13.4376
COBLL1	1.97485	1.82317	26.3878	6.12352e-08	4.57606e-07	8.48417
COG6	-0.742039	2.7187	-15.5676	1.8946e-06	6.31593e-06	4.56495
COL11A1	-2.16774	2.24964	-32.892	1.44446e-08	1.60659e-07	10.1247
COL11A2	-4.20896	3.16635	-98.9322	1.0235e-11	7.10572e-10	18.0234
COL12A1	2.62201	2.26316	29.4557	2.97914e-08	2.6877e-07	9.30358
COL17A1	4.67424	4.09313	60.3936	2.65066e-10	8.09741e-09	14.5884
COL22A1	-0.754768	1.11321	-33.5673	1.26403e-08	1.45791e-07	10.2758
COL23A1	-1.09251	1.36468	-9.46053	4.45675e-05	9.45938e-05	0.95638
COL26A1	-1.40911	1.39364	-34.2068	1.11669e-08	1.3404e-07	10.416
COL27A1	0.812107	2.11793	12.9937	6.03974e-06	1.67165e-05	3.23907
COL3A1	-3.63405	2.34718	-156.522	4.96144e-13	8.97312e-11	20.8515
COL4A1	0.904736	1.82085	29.1421	3.19571e-08	2.83855e-07	9.22386
COL4A2	1.09238	2.09304	31.6328	1.86624e-08	1.93892e-07	9.83439
COL4A4	-2.91942	2.6517	-65.15	1.60834e-10	5.45974e-09	15.1322
COL4A5	0.80021	2.52702	15.256	2.15825e-06	7.03786e-06	4.41593
COL4A6	1.26904	1.94176	29.9363	2.6792e-08	2.51359e-07	9.4241
COL5A2	-3.0787	2.91633	-76.6481	5.50867e-11	2.40971e-09	16.2812
COL6A2	-1.38094	1.38157	-64.2945	1.75475e-10	5.8012e-09	15.0377
COL7A1	1.18475	2.31747	22.7209	1.62823e-07	9.2804e-07	7.36945
COMMD10	0.961711	2.41983	14.4663	3.03757e-06	9.33922e-06	4.02505
COMMD4	0.988061	3.62077	7.76217	0.000149471	0.000279464	-0.421156
COMMD5	1.59896	2.68291	24.9801	8.76518e-08	5.88777e-07	8.07565
COMMD6	1.59871	3.2128	17.1098	1.02935e-06	3.89139e-06	5.26265
COMMD7	0.835802	3.0666	35.0517	9.51346e-09	1.19457e-07	10.5972
COMMD8	0.836045	2.51816	15.9034	1.65105e-06	5.65466e-06	4.72232
COMMD9	0.984074	3.06479	13.4434	4.85987e-06	1.39069e-05	3.4876
COPE	1.37244	3.97014	9.52414	4.27532e-05	9.12922e-05	1.00377
COPS5	2.29593	3.43524	49.0293	1.04643e-09	2.38342e-08	13.074
COPS7B	-0.84395	2.84998	-27.6402	4.52009e-08	3.6475e-07	8.82968
COPS8	1.13088	3.40602	11.9278	1.04104e-05	2.65748e-05	2.61668
COPZ2	1.45328	2.298	12.3733	8.24814e-06	2.18026e-05	2.8828
COQ3	0.807341	2.041	30.8851	2.18337e-08	2.16746e-07	9.65638
CORO1A	-0.826082	1.92056	-18.2226	6.84317e-07	2.80957e-06	5.72944
CORO1B	1.71512	3.40274	8.54536	8.33929e-05	0.000165632	0.242511
CORO6	1.40968	2.32103	16.839	1.14126e-06	4.22612e-06	5.14464
COTL1	2.50122	4.60045	48.3244	1.15111e-09	2.55154e-08	12.968
COX11	0.517875	2.99323	11.4514	1.34757e-05	3.3252e-05	2.32177
COX14	1.49491	3.14675	39.5059	4.33394e-09	6.76396e-08	11.484
COX15	-0.550639	2.75278	-15.7497	1.75779e-06	5.9476e-06	4.65067
COX17	-1.63921	4.84518	-34.2543	1.10657e-08	1.33197e-07	10.4263
COX19	0.846374	2.09725	9.63004	3.99171e-05	8.59095e-05	1.08205
COX4I1	3.90644	5.04802	76.9508	5.36732e-11	2.3705e-09	16.3087
COX4I2	-0.491411	1.00034	-23.6866	1.24074e-07	7.59251e-07	7.67949
COX5A	1.62753	4.67921	33.5248	1.27459e-08	1.46615e-07	10.2664
COX5B	2.48546	4.37579	15.1982	2.21165e-06	7.17718e-06	4.38798
COX6A1	-0.353765	6.4702	-4.2537	0.00431674	0.00613112	-4.2033
COX6A2	-0.507252	1.65039	-12.0971	9.51989e-06	2.46436e-05	2.71889
COX6B1	2.4883	5.43209	28.1264	4.03213e-08	3.36354e-07	8.9596
COX6B2	0.571409	1.21247	14.5845	2.8829e-06	8.9223e-06	4.08483
COX6C	2.97393	5.4518	60.1192	2.73142e-10	8.23348e-09	14.5556
COX7A2	2.04263	4.74412	23.3388	1.36658e-07	8.12027e-07	7.56931
COX7A2L	1.20042	3.62525	25.1008	8.49329e-08	5.74871e-07	8.11156
COX7A2P2	-0.48171	0.996182	-22.6916	1.642e-07	9.33915e-07	7.35984
COX7B	4.30767	4.67686	48.727	1.08992e-09	2.45627e-08	13.0287
COX7B2	0.350666	0.63945	11.0042	1.73262e-05	4.13271e-05	2.03465
COX7C	3.30868	5.04557	64.1274	1.78511e-10	5.88348e-09	15.0191
COX8A	3.09812	5.66575	25.1005	8.49405e-08	5.74871e-07	8.11146
COX8C	-0.0818774	0.824825	-4.10661	0.00514522	0.00721074	-4.39735
CPA2	1.01281	0.991578	15.1411	2.26589e-06	7.31681e-06	4.36027
CPA4	3.34455	3.01512	32.5919	1.53403e-08	1.67761e-07	10.0566
CPB2	0.876829	0.982768	19.118	5.01217e-07	2.19297e-06	6.08536
CPD	-0.913216	3.35173	-16.0786	1.53836e-06	5.35043e-06	4.80317
CPE	-0.937206	1.95578	-23.0024	1.50248e-07	8.71838e-07	7.46116
CPEB2	1.07025	1.35093	11.7891	1.12116e-05	2.83277e-05	2.53195
CPLX1	-0.918716	1.18347	-39.8661	4.08285e-09	6.48017e-08	11.5511
CPLX3	-3.63933	2.34945	-101.908	8.41745e-12	6.22987e-10	18.2194
CPNE7	0.776077	2.13421	11.8548	1.08238e-05	2.74737e-05	2.57218
CPNE8	2.08884	1.37509	39.3458	4.45126e-09	6.91697e-08	11.4539
CPPED1	-1.05537	1.4485	-8.42682	9.08229e-05	0.000178788	0.145365
CPSF3	-0.79547	3.2427	-12.887	6.36586e-06	1.74708e-05	3.17894
CPT1A	-1.13175	1.90569	-40.173	3.88207e-09	6.2444e-08	11.6078
CPT1B	-0.389362	2.24539	-3.74871	0.00799589	0.0108732	-4.88217
CPT1C	-1.34538	2.33874	-21.3969	2.40861e-07	1.24761e-06	6.92252
CPTP	-2.91332	3.45965	-63.5087	1.90288e-10	6.21455e-09	14.9496
CPVL	1.8715	2.43291	21.225	2.5386e-07	1.30054e-06	6.86249
CR1L	1.00739	0.837751	32.3254	1.61896e-08	1.74673e-07	9.99551
CRABP1	-3.06683	2.10409	-37.4315	6.17847e-09	8.71922e-08	11.0846
CRABP2	3.60456	3.28319	23.8665	1.1809e-07	7.33453e-07	7.73587
CRB3	1.01323	2.30433	11.6797	1.18938e-05	2.98008e-05	2.46445
CREB3L4	0.913914	2.0412	11.4346	1.36015e-05	3.35009e-05	2.31115
CREBBP	-1.00953	2.51474	-16.6892	1.20917e-06	4.4138e-06	5.07854
CREBL2	-1.04595	2.725	-19.981	3.76168e-07	1.75242e-06	6.41331
CREG1	1.14171	3.25545	25.7416	7.20223e-08	5.14288e-07	8.29941
CRELD2	0.971798	3.4406	7.06673	0.000261806	0.000462496	-1.05726
CRIP1P4	-1.18931	1.29944	-51.3979	7.66993e-10	1.88009e-08	13.4189
CRISPLD1	-0.959216	1.20083	-24.2063	1.07671e-07	6.8276e-07	7.84119
CRK	-0.87438	3.93752	-10.4108	2.45436e-05	5.60871e-05	1.63701
CRLF3	-0.701672	2.93262	-16.5958	1.25381e-06	4.54055e-06	5.03708
CRLS1	1.08012	3.19495	27.8258	4.32615e-08	3.5249e-07	8.87956
CRMP1	-2.38208	2.55336	-62.9469	2.01764e-10	6.52987e-09	14.886
CRNKL1	0.805702	2.75018	11.0627	1.67568e-05	4.01111e-05	2.07282
CRTC1	-0.794882	1.96958	-16.4045	1.35139e-06	4.82455e-06	4.95137
CRYAA	-1.27989	1.33826	-36.3762	7.45592e-09	9.936e-08	10.8725
CRYL1	-0.670035	1.88352	-14.9551	2.45346e-06	7.80267e-06	4.2693
CRYZ	-1.08555	3.24256	-7.06015	0.000263253	0.000464747	-1.06351
CSAG3	-4.93921	2.90654	-231.64	3.73433e-14	2.51157e-11	22.7903
CSDE1	1.2968	5.486	19.428	4.51476e-07	2.02136e-06	6.2048
CSE1L	1.04757	5.30841	35.2398	9.18482e-09	1.16761e-07	10.637
CSF2	0.948186	1.15184	15.9531	1.61815e-06	5.57143e-06	4.74534
CSF2RA	-2.13903	1.85922	-12.2119	8.96592e-06	2.34351e-05	2.78741
CSF3	-0.665988	1.58646	-15.436	2.00113e-06	6.61876e-06	4.50238
CSGALNACT2	-0.76431	2.43201	-13.3985	4.96494e-06	1.4153e-05	3.46314
CSH2	-3.33084	2.87961	-95.6434	1.27919e-11	8.31742e-10	17.7979
CSHL1	-0.705332	1.09202	-31.3963	1.96045e-08	2.00345e-07	9.77855
CSNK1A1	0.924925	4.85985	20.0837	3.63825e-07	1.71115e-06	6.45143
CSNK1D	-1.06135	3.80606	-33.7455	1.22083e-08	1.42026e-07	10.3152
CSNK2A3	-4.91581	3.68692	-87.4609	2.30733e-11	1.29656e-09	17.1931
CSNK2B	-3.11915	6.78831	-119.187	2.99551e-12	3.05378e-10	19.2286
CSPG4	1.28327	1.76354	19.6794	4.15272e-07	1.89233e-06	6.30032
CSPG4P1Y	-3.83352	2.43267	-121.598	2.62468e-12	2.83755e-10	19.3541
CSPG4P5	-7.66106	4.07305	-311.054	5.33733e-15	6.6269e-12	23.8794
CSPP1	0.829915	2.64872	15.545	1.91244e-06	6.36997e-06	4.55423
CSRNP2	-1.27582	2.52529	-24.2333	1.0689e-07	6.79816e-07	7.84948
CSRP1	3.24486	2.96637	92.6948	1.57265e-11	9.72605e-10	17.5875
CSRP2	2.64388	3.70107	37.5208	6.08248e-09	8.62484e-08	11.1022
CST3	1.27047	3.90213	10.3537	2.5403e-05	5.78054e-05	1.59772
CST4	-0.856207	1.15668	-28.0275	4.1262e-08	3.41423e-07	8.93338
CSTA	2.43571	2.40512	39.6539	4.22871e-09	6.62858e-08	11.5116
CSTF2	1.15414	3.34736	13.1973	5.46893e-06	1.53418e-05	3.35259
CT45A5	-5.55531	3.17058	-111.313	4.70216e-12	4.27004e-10	18.7941
CT47A10	-8.85522	4.58483	-314.653	4.94719e-15	6.6269e-12	23.9153
CTAG1B	-4.13877	2.6878	-31.6473	1.86065e-08	1.93547e-07	9.8378
CTAG2	-1.45025	1.41127	-63.3154	1.94151e-10	6.31197e-09	14.9278
CTAGE15	-2.44239	2.62826	-45.0728	1.82074e-09	3.6004e-08	12.4566
CTAGE9	1.0122	0.944808	35.865	8.18259e-09	1.0686e-07	10.7675
CTBP2	1.71663	2.93117	19.8649	3.9069e-07	1.80516e-06	6.37004
CTC1	-0.67456	2.21774	-11.2322	1.52251e-05	3.69211e-05	2.18232
CTCFL	1.87427	2.01812	44.104	2.10063e-09	3.94846e-08	12.2967
CTNNA2	-2.84715	2.12202	-23.5936	1.27303e-07	7.71127e-07	7.65019
CTNNA3	-0.93008	1.68412	-21.9674	2.02892e-07	1.09221e-06	7.11836
CTNNAL1	1.88543	3.9155	23.0832	1.46848e-07	8.58619e-07	7.48728
CTNNBL1	1.25915	3.94133	23.4657	1.31903e-07	7.92968e-07	7.6097
CTR9	-1.45281	3.3591	-25.8268	7.04809e-08	5.05737e-07	8.32405
CTRB2	-3.75671	2.90721	-110.224	5.017e-12	4.40718e-10	18.7309
CTRL	-0.721633	1.68139	-19.4551	4.4741e-07	2.01026e-06	6.21514
CTSB	2.63674	4.37444	11.3171	1.45179e-05	3.54377e-05	2.23665
CTSC	3.15494	4.45084	21.8252	2.11671e-07	1.12818e-06	7.07
CTSF	1.1147	2.00687	28.809	3.4458e-08	3.00367e-07	9.13823
CTSH	1.79841	3.03581	14.3897	3.14289e-06	9.59995e-06	3.98607
CTSL	0.868137	3.38703	20.6944	2.99376e-07	1.47542e-06	6.67415
CTSO	0.954451	0.990156	24.3833	1.02664e-07	6.60546e-07	7.89547
CTSS	0.856389	1.09655	11.8993	1.05695e-05	2.69205e-05	2.59934
CTSV	-0.743296	2.29924	-22.2122	1.88744e-07	1.03679e-06	7.20086
CTSZ	2.99119	3.10878	23.5191	1.29962e-07	7.83266e-07	7.62662
CTTN	1.56319	4.55665	30.9408	2.15774e-08	2.15124e-07	9.66978
CTXN1	-1.24746	2.03617	-21.4023	2.40471e-07	1.24649e-06	6.92436
CUEDC2	-1.30805	2.97045	-23.3504	1.36219e-07	8.10087e-07	7.57298
CUL4A	0.803064	3.32861	17.0053	1.07097e-06	4.0107e-06	5.21732
CUL7	-0.9001	2.19358	-17.9581	7.52391e-07	3.02389e-06	5.62102
CUTA	0.813	4.57691	3.60742	0.00956697	0.0128479	-5.07832
CWC15	2.50852	3.252	49.5248	9.794e-10	2.26166e-08	13.1476
CWF19L2	0.847399	1.94399	14.5136	2.97463e-06	9.1693e-06	4.049
CXCL2	1.23736	1.42932	11.8247	1.09994e-05	2.78703e-05	2.55378
CXCL8	1.10656	1.66297	8.26596	0.000102142	0.000198403	0.0117161
CXorf21	0.898441	0.515179	7.11712	0.000251018	0.000445597	-1.00956
CXorf38	-0.662414	2.16543	-21.6786	2.21178e-07	1.16708e-06	7.01985
CXorf56	0.807682	3.15658	10.3572	2.53492e-05	5.77196e-05	1.60014
CXorf58	0.852979	1.02709	19.4271	4.51614e-07	2.02155e-06	6.20445
CXXC4	-1.77719	1.55139	-41.7714	3.00342e-09	5.14237e-08	11.896
CYB561	1.1555	2.3965	15.6854	1.80476e-06	6.07571e-06	4.62051
CYB5A	-0.951313	2.78282	-9.46075	4.4561e-05	9.45894e-05	0.956545
CYB5B	0.951388	5.18191	6.868	0.000309789	0.000540211	-1.24794
CYB5R1	2.31633	3.67968	21.2391	2.52765e-07	1.29647e-06	6.86743
CYB5R4	1.74334	2.53445	34.7706	1.00302e-08	1.23424e-07	10.5375
CYBA	3.27937	3.43342	11.1062	1.63477e-05	3.92595e-05	2.10105
CYC1	1.46119	5.05717	14.4961	2.99773e-06	9.23653e-06	4.04015
CYCS	2.69704	4.70903	17.0769	1.04227e-06	3.92713e-06	5.24839
CYFIP2	-1.0148	2.07112	-16.6327	1.23594e-06	4.48703e-06	5.0535
CYHR1	-2.64218	3.94724	-23.4419	1.32783e-07	7.95812e-07	7.60212
CYLD	1.1724	2.56752	9.47984	4.40075e-05	9.35871e-05	0.970797
CYP19A1	0.782469	1.11583	26.8045	5.52663e-08	4.24669e-07	8.60092
CYP1B1	2.87194	2.50859	44.514	1.97654e-09	3.79813e-08	12.3648
CYP21A2	-4.64063	2.90381	-35.0024	9.60175e-09	1.20309e-07	10.5868
CYP24A1	0.918137	1.26952	11.3525	1.42348e-05	3.48297e-05	2.25915
CYP26B1	1.04212	1.93379	14.9653	2.44271e-06	7.77806e-06	4.27433
CYP2A7P1	-0.575421	1.03634	-18.6937	5.79868e-07	2.47029e-06	5.91876
CYP2B7P	0.527379	0.97859	2.98888	0.0217183	0.0276597	-5.96436
CYP2C18	0.596071	1.06966	12.2483	8.79815e-06	2.30357e-05	2.809
CYP2C19	0.464169	0.942191	3.64953	0.00906612	0.0122126	-5.0196
CYP2C8	1.05283	0.916909	13.1386	5.6269e-06	1.57255e-05	3.32003
CYP2E1	0.461412	1.49244	10.5746	2.22547e-05	5.14906e-05	1.74877
CYP2J2	0.614785	1.76989	14.9866	2.4204e-06	7.72302e-06	4.28482
CYP2R1	-1.0671	2.48099	-45.7233	1.65689e-09	3.37645e-08	12.5619
CYP2S1	0.278294	1.95984	3.63711	0.00921076	0.0123953	-5.03689
CYP39A1	0.372353	1.58335	4.85508	0.00217695	0.00324686	-3.44228
CYP3A4	1.1228	0.828515	9.21823	5.23304e-05	0.000109038	0.773324
CYP3A43	0.411646	0.870372	2.70559	0.0321579	0.0400221	-6.38093
CYP3A5	0.882317	1.29247	23.9687	1.14841e-07	7.18105e-07	7.76768
CYP3A7	0.946984	0.967087	23.2709	1.39286e-07	8.22644e-07	7.54758
CYP4F11	0.681215	1.36119	15.2528	2.16112e-06	7.04509e-06	4.41441
CYP4F12	0.574489	1.19226	16.9002	1.11478e-06	4.14986e-06	5.17148
CYP4F22	-0.605089	1.04906	-28.1274	4.03113e-08	3.36354e-07	8.95988
CYP4F3	1.01709	1.60664	7.25249	0.000224453	0.000402423	-0.882713
CYP4F30P	-4.41865	2.68344	-175.919	2.29516e-13	5.79434e-11	21.4835
CYP4F8	0.398548	0.843844	2.89221	0.0248041	0.0313578	-6.10601
CYP4Z1	0.29856	1.21838	6.32864	0.000498979	0.00083709	-1.78713
CYP51A1	1.19228	4.30374	8.28759	0.00010053	0.000195519	0.029813
CYS1	-1.73236	1.64279	-14.5219	2.96365e-06	9.1392e-06	4.05323
CYSLTR1	0.846914	0.881263	15.3467	2.07742e-06	6.82181e-06	4.45959
CYSRT1	-1.66458	4.14197	-13.9928	3.76061e-06	1.11836e-05	3.78085
CYTH2	-2.55591	4.53783	-64.3966	1.73649e-10	5.77632e-09	15.049
CYTL1	-0.662567	1.07369	-30.3091	2.47034e-08	2.37457e-07	9.51624
D2HGDH	-3.34676	3.19863	-65.1729	1.60462e-10	5.45571e-09	15.1347
DAAM1	1.31726	2.71055	29.6282	2.86724e-08	2.63038e-07	9.34706
DAB1	-4.22579	2.60079	-201.024	9.51698e-14	3.65758e-11	22.1506
DAB2	1.92941	1.74754	11.1319	1.61106e-05	3.87949e-05	2.11774
DAP3	1.06872	4.06792	29.5663	2.90685e-08	2.64641e-07	9.33148
DAPK1	-1.14497	2.46416	-14.8003	2.62328e-06	8.25532e-06	4.19276
DAPP1	2.05726	1.79734	13.3066	5.18814e-06	1.46823e-05	3.41286
DAW1	0.994788	1.26278	21.6739	2.21496e-07	1.16839e-06	7.01821
DAXX	-3.61056	5.04415	-93.9044	1.44376e-11	9.09608e-10	17.6748
DAZ4	-4.25892	2.61499	-125.806	2.09703e-12	2.35237e-10	19.5651
DBF4	2.65619	2.81627	37.428	6.18229e-09	8.71922e-08	11.0839
DBF4B	-2.93657	3.53543	-139.61	1.05508e-12	1.46117e-10	20.1938
DBI	2.72915	4.77692	20.353	3.33622e-07	1.60094e-06	6.55044
DBN1	-1.15093	3.35054	-8.40011	9.25994e-05	0.00018177	0.12332
DBNDD2	0.949838	3.43335	11.427	1.36587e-05	3.36034e-05	2.30635
DBNL	1.10604	3.70864	8.4195	9.13053e-05	0.000179606	0.139336
DCAF12	-0.959065	3.1248	-13.6677	4.37175e-06	1.27078e-05	3.60864
DCAF12L2	-0.703977	1.09144	-33.3923	1.30817e-08	1.49281e-07	10.2369
DCAF13	2.23868	3.95941	20.4606	3.22367e-07	1.55773e-06	6.58964
DCAF15	-0.706799	2.94399	-19.7364	4.07539e-07	1.86618e-06	6.3218
DCAF16	-0.9655	3.1216	-30.2426	2.50619e-08	2.40045e-07	9.49989
DCAF7	-0.763147	3.282	-18.9922	5.23183e-07	2.27244e-06	6.03634
DCAF8	0.918861	3.15252	16.7119	1.19858e-06	4.38631e-06	5.08859
DCAKD	-1.53231	2.57821	-24.6774	9.49245e-08	6.2476e-07	7.98481
DCDC1	-1.50142	1.79209	-11.1467	1.59765e-05	3.85088e-05	2.12729
DCDC2	-3.16433	2.34828	-25.6315	7.40691e-08	5.23397e-07	8.26749
DCLK2	-0.947781	1.83648	-25.2469	8.17692e-08	5.59744e-07	8.15482
DCLRE1C	0.85912	1.89612	18.1124	7.11774e-07	2.89799e-06	5.68447
DCP1A	-0.792712	2.45197	-17.8815	7.7353e-07	3.09039e-06	5.58934
DCPS	-0.733177	2.41828	-16.5201	1.29145e-06	4.6526e-06	5.00325
DCTN6	1.52098	3.01467	24.741	9.33421e-08	6.16987e-07	8.00397
DCUN1D5	2.38238	5.40809	55.0026	4.90795e-10	1.31707e-08	13.9123
DDAH1	-1.15012	3.15287	-15.1809	2.22788e-06	7.22006e-06	4.37962
DDAH2	-5.11607	4.30479	-104.807	6.99556e-12	5.47486e-10	18.4036
DDB1	0.888476	4.89413	18.1218	7.09387e-07	2.88882e-06	5.68831
DDB2	1.06005	3.11536	5.99416	0.000681185	0.00111461	-2.13842
DDIT3	0.961023	2.74344	20.7916	2.90382e-07	1.44066e-06	6.70899
DDIT4	1.26708	3.01585	3.06902	0.0194707	0.0249374	-5.84743
DDOST	0.939696	4.7839	18.4777	6.25311e-07	2.61066e-06	5.83252
DDR1	-2.83076	5.26676	-15.5753	1.88857e-06	6.30364e-06	4.56859
DDR2	-1.74216	2.14742	-24.6484	9.56579e-08	6.2805e-07	7.97604
DDT	2.07166	4.32745	11.461	1.34042e-05	3.31134e-05	2.32785
DDTL	-1.14861	2.6291	-45.1944	1.78874e-09	3.57027e-08	12.4764
DDX11	-3.90812	5.07733	-48.6956	1.09455e-09	2.45897e-08	13.024
DDX21	0.788877	4.6116	3.3706	0.0130101	0.0171077	-5.41271
DDX24	1.34589	4.61173	10.7346	2.02518e-05	4.73864e-05	1.85646
DDX27	0.939233	4.23639	34.8662	9.85085e-09	1.22196e-07	10.5578
DDX28	1.04558	2.3858	16.7819	1.16662e-06	4.29334e-06	5.1195
DDX39A	0.930925	4.32774	10.1234	2.92402e-05	6.53012e-05	1.43716
DDX39B	-3.3614	6.66924	-27.8648	4.28668e-08	3.50657e-07	8.88998
DDX47	0.836867	3.82117	9.42598	4.55897e-05	9.65254e-05	0.930524
DDX5	1.5102	5.47771	33.4879	1.28385e-08	1.4713e-07	10.2582
DDX59	1.27689	2.25259	31.8612	1.78021e-08	1.8772e-07	9.8879
DDX6	-0.698182	3.83603	-10.3334	2.57172e-05	5.84154e-05	1.58369
DDX60	1.16778	1.11876	31.5229	1.90935e-08	1.96949e-07	9.8085
DDX60L	1.35293	1.81909	35.418	8.88536e-09	1.13896e-07	10.6744
DECR2	-0.850759	2.33075	-11.1883	1.56055e-05	3.77035e-05	2.15412
DEF6	0.80275	2.02073	8.72532	7.33999e-05	0.000147595	0.387843
DEF8	2.28639	3.65617	44.2257	2.06287e-09	3.90223e-08	12.317
DEFA1B	-4.45034	2.69703	-209.089	7.34123e-14	3.36166e-11	22.3354
DEFB103A	-2.24324	2.06355	-11.6412	1.2145e-05	3.03619e-05	2.44056
DEFB104B	-1.07808	1.25177	-23.9664	1.14911e-07	7.18105e-07	7.76699
DEFB105B	-1.2276	1.31585	-6.05304	0.000644274	0.00105969	-2.0756
DEFB107A	-0.910765	1.18006	-7.57649	0.000172884	0.000318454	-0.586447
DEFB108B	-1.592	1.7514	-9.23234	5.18384e-05	0.000108149	0.78409
DEFB124	-0.662367	1.07361	-19.0769	5.08284e-07	2.21757e-06	6.06936
DEFB133	1.00272	0.359996	46.0641	1.57786e-09	3.24343e-08	12.6165
DEFB4B	-1.98597	1.64087	-24.5743	9.75586e-08	6.36452e-07	7.95361
DEFT1P	-3.74243	2.39363	-134.939	1.32068e-12	1.71227e-10	19.9913
DEGS2	-0.732479	1.81061	-11.1302	1.61266e-05	3.88229e-05	2.1166
DEK	2.37616	5.66406	35.6813	8.46335e-09	1.09464e-07	10.7294
DENND1B	-2.31618	3.36274	-42.8247	2.54956e-09	4.58794e-08	12.0798
DENND1C	1.06954	1.79293	16.7828	1.16622e-06	4.29294e-06	5.11989
DENND2C	-2.61458	3.15862	-58.414	3.30163e-10	9.53795e-09	14.3481
DENND2D	1.17789	1.92088	43.4806	2.30692e-09	4.2581e-08	12.1918
DENND3	1.19022	2.0361	7.94262	0.000130114	0.00024692	-0.263544
DENND5A	-0.73735	2.97068	-21.2923	2.48678e-07	1.27795e-06	6.88605
DEPDC1	-0.739628	3.39529	-15.359	2.06671e-06	6.79183e-06	4.4655
DEPDC5	-1.86477	2.82948	-7.92573	0.0001318	0.000249723	-0.278178
DEPDC7	1.14619	2.12075	33.1248	1.37909e-08	1.54991e-07	10.1772
DERA	0.834904	2.96728	6.0683	0.000635078	0.00104552	-2.05938
DES	-0.789034	1.25707	-5.82004	0.000805071	0.0013009	-2.32669
DET1	-0.881201	1.27427	-7.81225	0.000143789	0.000270131	-0.377121
DEXI	-4.79307	4.88153	-60.3858	2.65291e-10	8.09741e-09	14.5875
DGAT1	-2.77833	4.1513	-47.5776	1.27541e-09	2.77827e-08	12.8538
DGAT2	0.272624	2.17315	7.165	0.000241235	0.000429754	-0.964486
DGCR6L	1.11971	3.02604	11.0543	1.6837e-05	4.02807e-05	2.06737
DGKA	1.59022	2.63862	28.7349	3.50447e-08	3.03715e-07	9.11905
DGKE	1.06858	1.63156	41.2259	3.27468e-09	5.46762e-08	11.799
DGKZ	-1.96375	4.0589	-29.5639	2.90841e-08	2.64671e-07	9.33087
DHFR	-4.21275	5.4037	-30.6261	2.30736e-08	2.25987e-07	9.5937
DHRS11	-1.04573	2.33394	-28.7912	3.45982e-08	3.01101e-07	9.13362
DHRS13	-0.678762	2.40956	-9.99381	3.16895e-05	7.00731e-05	1.34536
DHRS3	1.51342	2.14015	6.48014	0.00043512	0.000737723	-1.63238
DHRS4L2	-3.60015	3.69844	-58.2326	3.36997e-10	9.69632e-09	14.3256
DHRS7	2.07187	3.62826	13.3219	5.15041e-06	1.45967e-05	3.4212
DHX16	-2.40641	4.55572	-60.4587	2.63191e-10	8.05748e-09	14.5962
DHX30	-0.767505	3.3473	-18.2818	6.70089e-07	2.76277e-06	5.75346
DHX32	0.897276	2.6771	10.9548	1.78244e-05	4.23465e-05	2.00227
DHX33	-0.946062	2.97951	-11.2437	1.5127e-05	3.67411e-05	2.1897
DHX9	1.28513	4.69697	10.9094	1.82962e-05	4.33001e-05	1.97243
DIABLO	0.807072	3.29545	28.851	3.41306e-08	2.98186e-07	9.14909
DIAPH2	-0.666646	1.27805	-5.28819	0.00137226	0.00212244	-2.92598
DICER1	1.06905	3.20997	14.2475	3.34972e-06	1.01283e-05	3.91318
DIP2C	-0.95812	1.67748	-45.6402	1.67684e-09	3.40462e-08	12.5486
DIRAS1	-1.02954	1.7354	-41.0202	3.38421e-09	5.61564e-08	11.762
DIS3	0.94291	2.8627	13.5079	4.71348e-06	1.35547e-05	3.52258
DISP1	1.18167	2.31924	15.1909	2.21849e-06	7.19504e-06	4.38445
DIXDC1	-0.901631	1.85968	-19.734	4.07862e-07	1.86647e-06	6.32089
DKC1	-0.780423	4.89329	-4.66124	0.00269895	0.00396578	-3.68191
DKK1	4.35221	3.1281	11.9015	1.05575e-05	2.68929e-05	2.60065
DKK3	-3.24791	2.84919	-71.7459	8.51721e-11	3.39458e-09	15.817
DLAT	-0.863872	3.36592	-17.3885	9.27111e-07	3.57266e-06	5.38227
DLC1	2.17553	2.04405	26.2232	6.37951e-08	4.71294e-07	8.43754
DLEU2L	1.78559	0.713077	27.4579	4.72022e-08	3.77092e-07	8.78039
DLEU7	-0.749538	1.65591	-10.2171	2.76047e-05	6.21192e-05	1.50285
DLG1	2.51313	4.21532	51.4614	7.60775e-10	1.86698e-08	13.4279
DLG2	1.02417	1.14102	30.694	2.27411e-08	2.23282e-07	9.61018
DLG3	1.8856	2.62907	12.7955	6.6618e-06	1.8181e-05	3.12699
DLGAP5	0.87732	4.61686	20.111	3.60621e-07	1.69905e-06	6.46154
DLK1	-0.800252	1.1327	-33.5466	1.26916e-08	1.46304e-07	10.2712
DLK2	1.83566	2.57524	8.9185	6.41607e-05	0.000130938	0.541075
DLST	1.20588	3.95053	23.5388	1.29253e-07	7.80387e-07	7.63285
DLX2	-0.909694	1.97055	-17.0168	1.06631e-06	3.99948e-06	5.22232
DMD	1.50314	1.60654	46.4392	1.49584e-09	3.12557e-08	12.6761
DMKN	3.51339	4.43322	100.455	9.25401e-12	6.66103e-10	18.1246
DMRTB1	-0.850829	1.15438	-33.0026	1.41299e-08	1.58058e-07	10.1497
DMRTC1B	-3.69945	2.37521	-131.145	1.59409e-12	1.93057e-10	19.8193
DNAH10	-2.83983	2.46868	-80.4436	4.00536e-11	1.90294e-09	16.6176
DNAH11	1.33772	1.41179	34.0532	1.1502e-08	1.36836e-07	10.3826
DNAH12	-1.9942	1.94936	-14.9279	2.48237e-06	7.87522e-06	4.25591
DNAH14	-2.23829	4.31497	-69.4006	1.06035e-10	4.00365e-09	15.5819
DNAH17	-3.56705	3.0985	-91.1699	1.75447e-11	1.05831e-09	17.4754
DNAH6	-4.93833	3.11005	-38.6513	5.00417e-09	7.48434e-08	11.3221
DNAJA4	1.34386	1.8862	55.7252	4.50355e-10	1.23315e-08	14.007
DNAJB12	0.8451	2.87494	27.697	4.45962e-08	3.60691e-07	8.845
DNAJB2	1.09977	3.13354	11.9589	1.02404e-05	2.62061e-05	2.6355
DNAJB5	-0.768531	2.17567	-24.9509	8.83253e-08	5.91639e-07	8.06693
DNAJB6	1.24154	3.94916	16.2155	1.45642e-06	5.1251e-06	4.86577
DNAJC13	-0.685209	2.95452	-17.7565	8.09506e-07	3.19849e-06	5.53737
DNAJC17	1.12069	2.37364	23.5273	1.29665e-07	7.81819e-07	7.62922
DNAJC19	-1.82452	4.53683	-23.4122	1.33885e-07	7.99962e-07	7.5927
DNAJC2	1.29245	3.40088	10.6629	2.11226e-05	4.91726e-05	1.80839
DNAJC21	0.867657	3.80162	13.425	4.9027e-06	1.4009e-05	3.47757
DNAJC3	0.804396	2.50584	9.92357	3.31142e-05	7.27744e-05	1.29519
DNAJC30	-1.13673	2.2252	-38.0287	5.56797e-09	8.07505e-08	11.2018
DNAJC9	-1.50688	4.90473	-22.7307	1.62368e-07	9.25934e-07	7.37265
DNAL1	1.29808	2.11267	31.4319	1.94591e-08	1.99333e-07	9.78699
DNASE1L3	0.836589	1.19637	13.3	5.20468e-06	1.47233e-05	3.40922
DND1	-1.30907	1.7557	-7.83898	0.000140857	0.000265087	-0.353712
DNER	0.853486	1.67647	10.3807	2.49923e-05	5.69915e-05	1.61632
DNHD1	-5.52077	3.94534	-145.521	8.02509e-13	1.21631e-10	20.4365
DNMBP	-0.888644	2.67829	-14.0266	3.70285e-06	1.10393e-05	3.79855
DNPEP	1.10481	3.20867	10.7929	1.95739e-05	4.59696e-05	1.89534
DOC2B	-3.70003	2.67663	-35.3107	9.06427e-09	1.15668e-07	10.6519
DOCK3	-0.800493	1.77142	-34.9572	9.6836e-09	1.20843e-07	10.5772
DOCK5	1.6855	2.28755	14.1184	3.55126e-06	1.06513e-05	3.84636
DOCK7	-0.72514	2.8072	-12.3293	8.43697e-06	2.22389e-05	2.85692
DOCK9	1.04225	2.46453	21.8041	2.13009e-07	1.13306e-06	7.06281
DPM2	1.31113	3.19893	23.6635	1.24868e-07	7.62167e-07	7.67222
DPP7	2.30979	3.20633	37.064	6.59247e-09	9.11774e-08	11.0114
DPY19L4	0.913701	2.95191	18.5651	6.06436e-07	2.55165e-06	5.86755
DPYD	1.43716	1.84885	42.3519	2.74274e-09	4.82133e-08	11.9979
DPYSL2	-0.754096	2.9693	-6.23135	0.000545564	0.000907812	-1.88793
DPYSL4	-1.37279	1.88452	-36.5652	7.20634e-09	9.68737e-08	10.911
DPYSL5	-2.06052	1.7737	-19.1992	4.87607e-07	2.14958e-06	6.11682
DRAM1	1.63921	2.29568	42.5393	2.66421e-09	4.74269e-08	12.0304
DRAP1	1.88148	5.10718	25.8898	6.93676e-08	5.00647e-07	8.34218
DRAXIN	-0.941827	1.19338	-46.0428	1.58268e-09	3.25022e-08	12.6131
DRD2	-0.824312	1.14301	-28.1189	4.03912e-08	3.36807e-07	8.95763
DRD4	-1.29852	1.57057	-9.50815	4.32014e-05	9.21578e-05	0.991879
DRD5	-4.41799	3.18067	-128.951	1.78176e-12	2.09251e-10	19.7167
DSC2	1.78292	1.72498	15.3014	2.11727e-06	6.92625e-06	4.43786
DSC3	3.31366	2.33248	23.8364	1.1907e-07	7.3773e-07	7.72644
DSEL	0.904578	1.53997	11.6213	1.22773e-05	3.06554e-05	2.42818
DSG2	2.79186	2.62367	18.7795	5.62888e-07	2.41276e-06	5.95273
DSG3	2.60303	2.31309	9.66671	3.89854e-05	8.42075e-05	1.10899
DSP	3.16387	2.95692	37.7834	5.80994e-09	8.34167e-08	11.1539
DST	2.51012	3.5958	14.3032	3.26699e-06	9.91848e-06	3.94178
DSTN	2.56165	4.56103	46.518	1.47923e-09	3.09534e-08	12.6885
DTD1	-0.766862	2.69966	-27.7058	4.4504e-08	3.60081e-07	8.84735
DTD2	0.778739	2.86537	16.8281	1.14606e-06	4.24096e-06	5.13984
DTWD1	1.24923	1.92235	38.194	5.41143e-09	7.93462e-08	11.234
DTX3L	0.795379	1.96816	6.945	0.000290105	0.000508274	-1.17358
DTX4	1.65884	2.51008	8.36427	9.50454e-05	0.000185944	0.0936502
DTYMK	-1.31364	4.77628	-22.2274	1.87905e-07	1.03376e-06	7.20595
DUS1L	0.949148	3.50068	13.316	5.16482e-06	1.46276e-05	3.41801
DUS3L	1.21224	3.05942	7.61986	0.000167063	0.000308895	-0.547553
DUS4L	0.824453	2.09577	10.9511	1.78621e-05	4.24267e-05	1.99986
DUSP10	0.836373	2.03599	24.4983	9.95538e-08	6.4692e-07	7.93054
DUSP12	0.815461	3.267	7.69225	0.000157836	0.000293727	-0.483023
DUSP14	1.25315	3.40286	11.5814	1.2547e-05	3.12435e-05	2.40335
DUSP16	-1.50097	2.44252	-49.9484	9.25985e-10	2.17329e-08	13.2099
DUSP23	1.30729	2.49879	23.5073	1.30387e-07	7.85384e-07	7.62289
DUSP4	1.71421	2.0509	6.61386	0.000386358	0.000661301	-1.49796
DUSP6	1.36542	2.15312	7.49719	0.000184134	0.000337241	-0.65802
DUT	1.9199	3.35156	25.1318	8.42503e-08	5.71636e-07	8.12076
DUTP1	0.890215	1.09325	19.1594	4.94222e-07	2.16986e-06	6.10142
DUX4	-11.7521	6.06394	-82.5437	3.37935e-11	1.67196e-09	16.7959
DUX4L26	-4.38738	2.67004	-146.899	7.54113e-13	1.18467e-10	20.491
DXO	-4.71895	4.30199	-77.1098	5.29476e-11	2.35184e-09	16.3231
DYNC1H1	3.45423	5.5592	35.879	8.16171e-09	1.06757e-07	10.7704
DYNC1I2	2.37874	2.94012	35.2146	9.22807e-09	1.17097e-07	10.6317
DYNC2H1	-0.754968	4.90587	-16.4211	1.34257e-06	4.7982e-06	4.95886
DYNC2LI1	1.02261	1.90318	11.6278	1.22336e-05	3.05691e-05	2.43226
DYNLRB1	2.77025	3.90744	18.3445	6.55356e-07	2.71294e-06	5.77887
DYNLRB2	1.47422	1.00043	29.578	2.89931e-08	2.64401e-07	9.33443
DYRK1B	-0.738233	1.87555	-15.3322	2.0901e-06	6.85508e-06	4.45263
DZIP1	-0.848989	2.0687	-19.7838	4.01228e-07	1.84246e-06	6.33963
E2F4	1.61035	4.12285	26.8269	5.49642e-08	4.23234e-07	8.60716
E2F5	-0.659291	2.26083	-18.6212	5.94676e-07	2.52041e-06	5.88994
EAF1	-0.67836	2.57898	-7.88935	0.000135515	0.000255928	-0.309769
EBAG9	1.12484	2.40705	19.6255	4.22742e-07	1.91987e-06	6.27995
EBP	1.24116	4.46848	13.932	3.86703e-06	1.14432e-05	3.74894
ECE2	-1.09558	1.25927	-55.0476	4.88156e-10	1.31661e-08	13.9182
ECEL1	-0.729911	1.10255	-30.9288	2.16323e-08	2.15343e-07	9.66689
ECI2	0.896432	3.45635	3.85656	0.00698688	0.00958147	-4.73422
ECM2	0.921878	1.21225	35.7275	8.39173e-09	1.08911e-07	10.739
ECT2	0.781775	4.51809	18.5913	6.0091e-07	2.53523e-06	5.87802
EDARADD	1.0057	1.82884	16.1289	1.50762e-06	5.26567e-06	4.82625
EDF1	1.76988	5.27822	20.8911	2.81493e-07	1.40923e-06	6.7445
EDN1	1.83909	1.99171	34.2146	1.11503e-08	1.33915e-07	10.4177
EDNRA	1.37437	1.50884	7.48263	0.000186288	0.000340637	-0.671228
EEF1A1	1.55211	9.25857	13.4524	4.83922e-06	1.38589e-05	3.49247
EEF1A2	-2.77154	2.20354	-18.6163	5.95711e-07	2.5228e-06	5.88795
EEF1B2	4.34485	5.00436	39.4417	4.38053e-09	6.83172e-08	11.4719
EEF1D	1.10007	6.72069	9.26658	5.06653e-05	0.000106041	0.810181
EEF1E1	1.87433	3.29808	23.971	1.14769e-07	7.18105e-07	7.76839
EEF1G	3.66343	6.9965	65.7944	1.50732e-10	5.21053e-09	15.2024
EEF2	2.10345	6.04159	29.7337	2.80122e-08	2.59223e-07	9.37352
EFCAB1	0.940975	0.766893	6.87435	0.000308112	0.000537547	-1.24179
EFCAB10	1.33172	0.921914	24.1126	1.10434e-07	6.9761e-07	7.8123
EFCAB11	1.82667	2.54602	34.1485	1.12928e-08	1.35024e-07	10.4034
EFCAB13	1.45976	1.04784	36.5813	7.18548e-09	9.67747e-08	10.9142
EFCAB2	-2.50318	3.16729	-27.8538	4.29781e-08	3.513e-07	8.88704
EFCC1	-1.07174	1.24905	-48.3241	1.15117e-09	2.55154e-08	12.9679
EFEMP1	3.13267	2.71285	68.1707	1.19299e-10	4.38862e-09	15.455
EFHD2	1.68916	3.34421	10.358	2.5338e-05	5.77002e-05	1.60064
EFNA1	1.64789	2.30358	21.0087	2.71381e-07	1.36976e-06	6.78628
EFNA2	-1.07866	1.25202	-43.2831	2.37705e-09	4.35025e-08	12.1583
EFNB1	1.20372	2.71071	17.8821	7.73355e-07	3.09026e-06	5.5896
EFNB2	1.85666	1.87487	38.3996	5.22381e-09	7.72162e-08	11.2737
EFR3B	-1.49085	2.07021	-46.2471	1.53721e-09	3.18113e-08	12.6456
EGFR	4.66117	3.76213	75.42	6.12772e-11	2.6115e-09	16.1681
EGLN2	1.47631	2.97407	30.5897	2.32548e-08	2.27358e-07	9.58483
EGR1	-2.51136	2.47152	-47.6225	1.26751e-09	2.77147e-08	12.8607
EHBP1	1.24265	3.42365	30.6634	2.28904e-08	2.24441e-07	9.60275
EHBP1L1	-2.21175	3.60986	-13.321	5.15264e-06	1.46011e-05	3.42071
EHD1	1.728	3.15056	18.0426	7.29825e-07	2.94973e-06	5.65583
EHF	3.57956	2.82772	89.1226	2.03797e-11	1.18544e-09	17.3214
EHMT2	-2.48352	4.29434	-22.9503	1.52487e-07	8.81737e-07	7.44428
EIF1AD	0.991389	3.03885	15.5745	1.88919e-06	6.30473e-06	4.56822
EIF1AX	-2.01418	5.49913	-10.3483	2.54869e-05	5.79718e-05	1.59396
EIF2A	1.37232	3.91007	15.3336	2.08884e-06	6.85305e-06	4.45332
EIF2B1	-0.692882	3.57178	-9.53708	4.23947e-05	9.06255e-05	1.01337
EIF2B5	1.57102	3.32241	30.3227	2.46307e-08	2.36865e-07	9.51958
EIF2D	1.28466	2.48438	28.7541	3.48917e-08	3.02798e-07	9.12402
EIF2S1	2.10484	5.33836	21.9432	2.0436e-07	1.09901e-06	7.11013
EIF2S2	1.38843	4.58137	31.6231	1.87002e-08	1.93892e-07	9.8321
EIF3B	1.78625	5.35768	18.8316	5.52857e-07	2.37924e-06	5.97328
EIF3C	-1.17396	6.3186	-23.2571	1.39824e-07	8.24465e-07	7.54319
EIF3E	2.34346	5.21309	23.3692	1.35504e-07	8.06947e-07	7.57899
EIF3F	2.75154	3.82198	62.5066	2.11318e-10	6.74777e-09	14.8356
EIF3G	1.04751	4.6285	16.0188	1.57581e-06	5.45601e-06	4.77566
EIF3H	1.75901	4.81947	25.3446	7.97293e-08	5.5157e-07	8.1836
EIF3I	1.20254	5.18194	24.2256	1.07112e-07	6.80344e-07	7.84712
EIF3K	2.60459	5.35076	59.7272	2.85172e-10	8.50065e-09	14.5085
EIF3M	1.46003	5.39024	14.3991	3.12985e-06	9.56852e-06	3.99083
EIF4A1	2.82714	6.25564	41.7381	3.01921e-09	5.15301e-08	11.8901
EIF4B	-1.86826	6.4526	-34.0505	1.15079e-08	1.36836e-07	10.382
EIF4E	2.92859	3.00107	30.2642	2.49447e-08	2.39136e-07	9.50521
EIF4EBP1	1.35624	3.98372	10.9034	1.83593e-05	4.34351e-05	1.9685
EIF4EBP2	-1.19643	3.49377	-35.3159	9.0556e-09	1.15668e-07	10.653
EIF4G1	1.7244	5.24354	50.267	8.88018e-10	2.10484e-08	13.2564
EIF4G2	0.89397	5.28386	8.88508	6.56599e-05	0.000133592	0.514763
EIF4H	-1.13581	6.06317	-25.3766	7.90736e-08	5.48444e-07	8.19301
EIF5	3.10216	5.94611	13.6741	4.35853e-06	1.26746e-05	3.61211
EIF5A2	2.0889	2.93047	7.90938	0.000133455	0.000252526	-0.292363
EIF5AL1	-7.27077	4.58691	-309.282	5.54243e-15	6.6269e-12	23.8614
EIF5B	-0.970984	3.58439	-8.84874	6.73349e-05	0.000136612	0.486069
EIF6	2.0713	5.59078	19.6669	4.16995e-07	1.89914e-06	6.29559
ELANE	-1.30313	1.34822	-43.187	2.41207e-09	4.39564e-08	12.1419
ELAVL2	1.16823	2.03128	25.2452	8.18049e-08	5.59811e-07	8.15432
ELF2	1.39363	2.47564	59.9234	2.79075e-10	8.36525e-09	14.5321
ELF3	2.27197	2.50663	7.33592	0.000209675	0.000378544	-0.805445
ELF4	1.46095	2.10641	27.8361	4.31566e-08	3.52225e-07	8.88232
ELK3	0.778056	2.63459	5.11019	0.00165375	0.00251996	-3.13502
ELL2	2.43037	3.19642	15.0741	2.33148e-06	7.49264e-06	4.32763
ELMO3	1.53039	2.43337	7.47215	0.000187856	0.000343066	-0.68074
ELMOD1	-4.01702	2.51132	-107.433	5.94199e-12	4.89975e-10	18.5649
ELN	-1.08002	1.35692	-9.67347	3.88163e-05	8.38928e-05	1.11394
ELOVL1	0.81438	4.07412	7.89671	0.000134754	0.000254669	-0.303366
ELOVL3	0.987535	1.59193	34.722	1.01227e-08	1.23855e-07	10.5271
ELOVL4	-1.74778	1.53879	-89.6405	1.96157e-11	1.14818e-09	17.3607
ELOVL6	-0.339694	2.37163	-5.2606	0.00141214	0.00217786	-2.95809
ELOVL7	0.273645	1.86668	4.09654	0.00520802	0.00729401	-4.41074
ELP6	1.02445	2.43917	18.1425	7.04154e-07	2.87186e-06	5.69677
EMC1	-0.783046	3.607	-30.089	2.59128e-08	2.45585e-07	9.46198
EMC2	1.20533	3.07067	16.1597	1.48918e-06	5.21831e-06	4.84033
EMG1	0.975655	3.44681	9.61862	4.02123e-05	8.64584e-05	1.07365
EML2	1.63518	2.58188	17.9486	7.54986e-07	3.02988e-06	5.61709
EML4	-0.697234	3.57506	-26.5428	5.8932e-08	4.44406e-07	8.52782
EMP1	3.08672	3.08936	9.36122	4.75784e-05	0.000100302	0.881843
EMP3	-0.653208	2.23037	-17.7419	8.13835e-07	3.21147e-06	5.53127
ENHO	-1.26416	1.5657	-8.80571	6.93819e-05	0.00014025	0.451957
ENO1	3.86384	7.20482	46.2531	1.53589e-09	3.18113e-08	12.6466
ENPEP	0.89556	1.1165	13.5851	4.54465e-06	1.31311e-05	3.56429
ENPP1	-1.62971	2.33497	-37.3114	6.31033e-09	8.85338e-08	11.0607
ENPP4	-1.15612	1.28522	-52.782	6.43849e-10	1.62069e-08	13.6126
ENSA	3.45578	4.0332	65.8986	1.49168e-10	5.17991e-09	15.2137
ENTPD3	0.850717	1.39965	21.5333	2.3109e-07	1.20893e-06	6.9698
ENY2	1.28076	4.22502	12.5185	7.65799e-06	2.0479e-05	2.96766
EP300	-0.811381	2.46693	-19.4838	4.43139e-07	1.99357e-06	6.2261
EPAS1	2.03524	2.42895	49.3056	1.00842e-09	2.31236e-08	13.1152
EPB41L4A	0.918037	1.29723	20.0497	3.67863e-07	1.72487e-06	6.43882
EPC1	-2.36407	3.27794	-32.3532	1.60986e-08	1.73932e-07	10.0019
EPCAM	2.08531	4.16264	11.552	1.27508e-05	3.17044e-05	2.38495
EPGN	3.20306	1.68859	15.7125	1.78481e-06	6.0227e-06	4.63322
EPHA1	2.15091	2.48709	20.9757	2.74175e-07	1.38159e-06	6.77458
EPHA10	-3.41623	2.73446	-121.547	2.63197e-12	2.83755e-10	19.3515
EPHA2	2.08258	3.08239	9.63463	3.97991e-05	8.56984e-05	1.08543
EPHA4	1.41329	2.00236	37.1971	6.43895e-09	8.96372e-08	11.038
EPHX2	1.20198	1.61036	10.4027	2.46631e-05	5.63242e-05	1.63146
EPS15L1	-0.668411	2.68807	-16.2159	1.45615e-06	5.12498e-06	4.86598
EPS8L1	1.47635	2.25978	10.0727	3.01715e-05	6.71372e-05	1.40138
EPS8L2	1.48203	2.40736	8.19999	0.000107243	0.000207468	-0.0437172
EPSTI1	1.25668	1.38693	25.6659	7.34227e-08	5.20857e-07	8.27747
ERAL1	-0.878325	3.27889	-21.7309	2.1773e-07	1.15248e-06	7.03779
ERAP1	0.846158	2.33036	10.3712	2.51367e-05	5.73085e-05	1.60975
ERAP2	1.11596	1.44324	17.8235	7.8998e-07	3.14269e-06	5.56528
ERBB3	1.27582	1.92232	19.1731	4.91934e-07	2.16287e-06	6.10672
ERBB4	-2.331	2.20211	-61.056	2.46681e-10	7.68316e-09	14.6669
ERCC1	1.20576	3.77968	11.811	1.10806e-05	2.80363e-05	2.54538
ERCC3	-1.7059	4.31001	-36.7888	6.92334e-09	9.41328e-08	10.9562
ERCC6	1.1559	2.54367	23.6968	1.23728e-07	7.57787e-07	7.68268
ERCC6L2	-4.09813	4.64689	-60.9262	2.50167e-10	7.76924e-09	14.6516
ERCC8	1.30767	2.12755	19.9389	3.8136e-07	1.76965e-06	6.39765
ERF	0.892871	2.80006	9.25955	5.09038e-05	0.000106495	0.804828
ERGIC2	1.31429	3.5492	18.9717	5.26873e-07	2.28662e-06	6.0283
ERGIC3	1.19236	5.24884	13.6325	4.44448e-06	1.28966e-05	3.58977
ERH	1.42495	5.3656	41.9231	2.93261e-09	5.07361e-08	11.9228
ERICH1	-2.41486	3.34161	-41.6973	3.03869e-09	5.17804e-08	11.8829
ERICH5	-0.982938	1.21099	-32.8307	1.46226e-08	1.62136e-07	10.1109
ERMP1	1.52736	2.10795	26.3964	6.11054e-08	4.56953e-07	8.48659
ESD	1.53284	3.46258	27.1118	5.12917e-08	4.01564e-07	8.68586
ESM1	0.925596	1.21184	5.94874	0.000711288	0.0011599	-2.18716
ESR1	-2.37816	2.43886	-76.1599	5.74571e-11	2.47319e-09	16.2365
ESRP1	3.2493	2.69678	31.3024	1.99936e-08	2.02877e-07	9.75626
ESRP2	1.85379	2.36859	19.4903	4.42175e-07	1.99048e-06	6.22859
ESRRA	1.19525	3.08289	19.5777	4.29508e-07	1.94444e-06	6.2618
ETF1	1.366	4.20649	12.0893	9.55939e-06	2.47191e-05	2.71415
ETFA	1.21052	4.31058	13.6029	4.50675e-06	1.30404e-05	3.57387
ETFB	1.15776	3.31783	11.7184	1.16469e-05	2.92661e-05	2.48842
ETHE1	2.5214	3.95694	23.6398	1.2569e-07	7.65264e-07	7.66474
ETS1	2.32135	2.40049	13.2154	5.42124e-06	1.52298e-05	3.3626
ETS2	2.23997	2.82591	12.9376	6.20872e-06	1.71006e-05	3.20752
ETV1	-1.09583	1.66679	-7.04472	0.000266682	0.000470421	-1.07818
ETV4	-0.697796	2.09885	-7.18577	0.000237125	0.000423027	-0.945
ETV5	-1.09604	2.48234	-5.6629	0.000939019	0.001497	-2.49991
EVA1A	1.39295	1.9376	14.4708	3.03151e-06	9.32459e-06	4.02734
EVA1B	-1.10269	1.85753	-5.08959	0.00169029	0.00257219	-3.15948
EVI2A	1.62673	1.23546	16.1677	1.48441e-06	5.20572e-06	4.844
EVI2B	1.13444	1.20594	25.8215	7.05759e-08	5.06143e-07	8.32251
EVL	1.43471	2.70836	26.6774	5.70129e-08	4.34348e-07	8.5655
EWSR1	0.879403	4.76221	14.5973	2.86678e-06	8.87624e-06	4.09124
EXOC3	1.1059	3.29024	9.80689	3.56461e-05	7.7665e-05	1.21113
EXOSC1	0.781506	3.57183	16.6856	1.21084e-06	4.41692e-06	5.07695
EXOSC4	1.21408	3.42569	15.2936	2.12427e-06	6.94373e-06	4.43408
EXOSC6	-0.849036	2.94958	-11.2755	1.48598e-05	3.61903e-05	2.21006
EXPH5	0.875076	1.56689	17.9267	7.60961e-07	3.05036e-06	5.60807
EXT1	1.08124	3.3443	14.633	2.82207e-06	8.75799e-06	4.10922
EXT2	1.01811	3.85247	13.95	3.83525e-06	1.13585e-05	3.75838
EYA2	2.11205	2.41028	23.1788	1.42937e-07	8.39826e-07	7.51807
EYS	-3.77585	2.98519	-71.6109	8.62356e-11	3.41798e-09	15.8037
EZR	0.970604	4.77315	9.03581	5.92001e-05	0.000121924	0.632755
F12	1.31494	2.2414	10.8528	1.89051e-05	4.45598e-05	1.93504
F13B	0.814071	0.778777	6.87543	0.000307826	0.000537093	-1.24074
F2RL1	1.55272	2.41706	25.8555	6.99705e-08	5.03479e-07	8.33232
F2RL2	0.854643	0.974551	23.5968	1.2719e-07	7.70879e-07	7.6512
F3	4.88735	4.11235	31.4854	1.92432e-08	1.97874e-07	9.79964
F8A2	-6.52713	3.58708	-266.936	1.46463e-14	1.38655e-11	23.3553
FABP12	0.380474	0.626675	5.05376	0.00175606	0.00266549	-3.20219
FABP2	0.742168	0.806895	6.3133	0.000506018	0.000847643	-1.80296
FABP3	0.459317	1.27748	11.233	1.52181e-05	3.69125e-05	2.18284
FABP4	0.914944	0.696259	5.07039	0.0017252	0.00262068	-3.18235
FABP5	-1.48597	5.35405	-9.43776	4.5238e-05	9.58537e-05	0.939352
FABP6	-0.957778	1.20021	-13.419	4.91672e-06	1.40398e-05	3.4743
FADS2	-1.99286	3.29919	-20.981	2.73727e-07	1.37999e-06	6.77645
FAF1	0.953715	3.86245	15.6543	1.82797e-06	6.14423e-06	4.6059
FAF2	-0.708985	3.50907	-13.0386	5.90815e-06	1.63926e-05	3.26426
FAH	1.08313	2.42918	7.34615	0.000207941	0.000375917	-0.796021
FAHD2A	-2.74069	4.00024	-58.314	3.33911e-10	9.63329e-09	14.3357
FAIM	0.820715	2.52472	15.5094	1.94096e-06	6.45647e-06	4.5373
FAM102B	-0.663625	2.35596	-10.1107	2.94703e-05	6.57374e-05	1.42821
FAM106A	-3.1844	3.38933	-90.5315	1.8377e-11	1.09559e-09	17.4279
FAM110B	-0.752376	1.24515	-5.39016	0.00123546	0.00192901	-2.80817
FAM110D	-0.70139	1.64855	-16.1099	1.51912e-06	5.29748e-06	4.81756
FAM111A	3.21857	3.11127	66.0261	1.4728e-10	5.15408e-09	15.2275
FAM111B	2.5422	2.80487	37.7451	5.84876e-09	8.38062e-08	11.1464
FAM114A1	-0.920689	2.07901	-10.9699	1.76696e-05	4.20344e-05	2.01223
FAM117B	-1.03848	2.06722	-40.0731	3.94617e-09	6.32387e-08	11.5894
FAM118B	-0.900162	2.6762	-15.6888	1.80224e-06	6.07104e-06	4.62211
FAM120A	1.20853	4.02694	18.3777	6.4771e-07	2.68749e-06	5.79229
FAM131A	0.881492	2.10692	18.8625	5.46987e-07	2.35728e-06	5.98548
FAM133B	-4.08539	4.92579	-38.9551	4.7531e-09	7.20904e-08	11.3801
FAM138A	-4.69342	2.8012	-148.858	6.91012e-13	1.10516e-10	20.5672
FAM153B	-1.99874	2.3056	-31.4079	1.95569e-08	2.00144e-07	9.7813
FAM155B	-0.703958	1.59228	-25.2995	8.06633e-08	5.55084e-07	8.17033
FAM156B	-3.38608	3.73301	-39.5963	4.26933e-09	6.68252e-08	11.5008
FAM160A1	1.25893	1.99588	18.668	5.85074e-07	2.48657e-06	5.90854
FAM162B	-0.91975	1.18391	-14.7767	2.65024e-06	8.31829e-06	4.18106
FAM163B	-0.69284	1.08667	-32.7386	1.48947e-08	1.64307e-07	10.09
FAM168B	-0.743749	3.51227	-7.08715	0.000257372	0.000455673	-1.0379
FAM169A	-1.20338	3.18009	-38.4437	5.18452e-09	7.68949e-08	11.2822
FAM170B	-0.827546	1.1444	-40.4871	3.68822e-09	5.99984e-08	11.6654
FAM171A1	-0.995036	2.52694	-24.2701	1.05836e-07	6.75702e-07	7.86078
FAM171A2	-0.752361	2.0632	-11.298	1.46742e-05	3.57786e-05	2.22442
FAM171B	-1.97164	2.08135	-82.7258	3.33061e-11	1.65929e-09	16.8111
FAM172A	-1.49684	2.67745	-42.9601	2.49713e-09	4.52383e-08	12.103
FAM177A1	1.55412	3.09719	35.6679	8.4843e-09	1.09669e-07	10.7266
FAM181B	-0.827646	1.14444	-23.0005	1.50332e-07	8.7185e-07	7.46053
FAM185A	-2.73669	3.6222	-48.2089	1.16939e-09	2.58395e-08	12.9504
FAM189B	-1.26294	2.47641	-21.0043	2.71751e-07	1.37067e-06	6.78472
FAM200B	1.00357	2.26695	18.6059	5.97856e-07	2.5287e-06	5.88384
FAM204A	1.79627	3.72019	26.0979	6.58261e-08	4.82984e-07	8.40186
FAM207A	0.847958	2.85289	12.668	7.10042e-06	1.91931e-05	3.05409
FAM210A	-0.707087	3.23233	-11.0866	1.653e-05	3.96478e-05	2.08838
FAM215A	-0.831302	1.14601	-34.145	1.13004e-08	1.3504e-07	10.4026
FAM216A	0.990839	2.30313	11.1748	1.57246e-05	3.79742e-05	2.14544
FAM217A	1.10227	1.07876	17.873	7.75907e-07	3.09816e-06	5.58584
FAM220A	-2.79879	3.9505	-51.9958	7.10739e-10	1.7562e-08	13.5032
FAM221A	0.797658	1.12284	13.4323	4.88563e-06	1.39695e-05	3.48155
FAM222B	-0.674612	2.13179	-19.0564	5.11841e-07	2.22993e-06	6.06139
FAM226B	-4.06157	2.53041	-130.748	1.62627e-12	1.94448e-10	19.8009
FAM230B	-6.38934	3.52802	-189.951	1.38319e-13	4.31435e-11	21.8747
FAM24B	1.21298	2.14879	14.8332	2.58602e-06	8.15476e-06	4.20912
FAM25C	-6.42898	3.69812	-40.6653	3.58323e-09	5.86897e-08	11.6978
FAM27C	-4.2119	4.5511	-47.6078	1.27008e-09	2.77228e-08	12.8585
FAM3C	-2.54266	4.72234	-16.7392	1.18597e-06	4.35052e-06	5.10069
FAM43B	-1.35118	1.58171	-10.4568	2.38738e-05	5.47773e-05	1.6686
FAM71A	-2.59804	2.02766	-17.1467	1.01511e-06	3.84295e-06	5.27859
FAM71E2	-4.05938	2.52947	-167.342	3.19203e-13	7.08235e-11	21.2183
FAM72B	-6.62285	5.17292	-142.245	9.32606e-13	1.34638e-10	20.3038
FAM74A4	-6.19582	3.44509	-52.7322	6.47867e-10	1.627e-08	13.6057
FAM76B	0.824723	2.47729	36.7905	6.92125e-09	9.41328e-08	10.9565
FAM81A	0.820141	1.78834	9.93538	3.28696e-05	7.23092e-05	1.30364
FAM83A	2.78137	3.00502	10.7312	2.02926e-05	4.74664e-05	1.85416
FAM83D	1.2576	3.97765	57.1432	3.8165e-10	1.06951e-08	14.1891
FAM83G	1.29288	2.15542	10.224	2.74882e-05	6.19153e-05	1.50767
FAM83H	1.27871	2.64634	22.1534	1.9204e-07	1.04915e-06	7.18111
FAM86B1	-5.45416	4.35858	-137.305	1.17758e-12	1.57416e-10	20.0951
FAM90A1	-4.83938	3.09949	-33.6265	1.2495e-08	1.44501e-07	10.2889
FAM95B1	-2.53543	2.476	-69.1625	1.08465e-10	4.08109e-09	15.5575
FAM98A	-0.653279	3.68108	-9.59794	4.07532e-05	8.75079e-05	1.05841
FAM99A	-2.76281	1.9738	-34.9489	9.69871e-09	1.20866e-07	10.5754
FAN1	0.784459	2.30523	27.1923	5.03046e-08	3.96142e-07	8.70797
FANCA	0.779183	3.16678	11.4311	1.36273e-05	3.35418e-05	2.30898
FANCB	0.81843	2.08118	13.2045	5.44996e-06	1.53025e-05	3.35656
FANCL	1.70825	2.85389	21.3185	2.46697e-07	1.2708e-06	6.89518
FANCM	0.845232	2.28825	18.7835	5.62106e-07	2.41085e-06	5.95432
FAP	2.86378	2.10369	42.672	2.61019e-09	4.67106e-08	12.0534
FAR2	1.03601	1.70946	20.6709	3.01599e-07	1.48426e-06	6.6657
FARSB	-1.20879	3.21971	-19.8704	3.89993e-07	1.80349e-06	6.37208
FAS	2.14136	2.10831	12.9225	6.25501e-06	1.72111e-05	3.19903
FASN	-0.932506	3.5746	-9.25301	5.11267e-05	0.000106861	0.799849
FASTKD3	1.48591	2.44861	41.1096	3.33604e-09	5.54855e-08	11.7781
FAT1	1.61541	3.68786	10.3432	2.55648e-05	5.81182e-05	1.59047
FAT2	2.56533	2.26452	10.9061	1.83304e-05	4.33761e-05	1.9703
FAT4	1.13407	1.44748	18.1228	7.09134e-07	2.88882e-06	5.68871
FAU	3.75694	6.51038	60.7761	2.54264e-10	7.83994e-09	14.6339
FAUP1	-0.986937	1.68161	-5.9822	0.00068897	0.00112615	-2.15123
FAXC	-0.776222	2.27867	-31.2251	2.03205e-08	2.05516e-07	9.73786
FBL	1.17007	5.19727	18.6447	5.89826e-07	2.50231e-06	5.8993
FBLIM1	2.13198	2.6795	14.2902	3.28612e-06	9.96953e-06	3.9351
FBRSL1	-0.683302	2.67627	-7.61507	0.000167694	0.000309982	-0.551833
FBXL13	0.915489	1.14731	32.0385	1.71653e-08	1.82796e-07	9.92919
FBXL16	-0.674165	1.95207	-12.4322	8.00275e-06	2.12583e-05	2.91732
FBXL7	-1.38738	1.38433	-60.0943	2.73887e-10	8.23348e-09	14.5527
FBXO16	-0.949037	1.19647	-31.6284	1.86795e-08	1.93892e-07	9.83336
FBXO17	-4.15922	3.31505	-157.787	4.70485e-13	8.83016e-11	20.8963
FBXO25	-3.50406	3.30642	-77.807	4.98967e-11	2.24661e-09	16.3859
FBXO30	-1.17228	2.48686	-28.3185	3.85622e-08	3.26104e-07	9.01032
FBXO32	1.40193	1.78964	6.68424	0.000363197	0.000625038	-1.42801
FBXO44	-0.662882	2.13387	-8.75663	7.18044e-05	0.000144711	0.41287
FBXO9	-3.61676	5.24226	-60.89	2.51147e-10	7.77725e-09	14.6474
FBXW10	-1.42914	1.98823	-15.0994	2.30646e-06	7.42108e-06	4.33997
FBXW7	1.31352	2.77263	21.7847	2.1425e-07	1.13792e-06	7.05618
FCF1	1.85282	3.68057	31.4157	1.95251e-08	1.99914e-07	9.78315
FCGR1A	-3.34924	2.62605	-20.5754	3.10827e-07	1.51657e-06	6.63128
FCGR2B	-2.37898	1.8093	-15.9093	1.64709e-06	5.64671e-06	4.72507
FCGR3A	-1.752	1.54059	-12.2324	8.87091e-06	2.32065e-05	2.79959
FCHSD1	0.862388	1.83865	6.99528	0.000278015	0.000488883	-1.12534
FCN2	-1.02651	1.22967	-19.2591	4.77832e-07	2.11472e-06	6.13996
FDPS	2.52495	4.67293	9.81906	3.53719e-05	7.71817e-05	1.21994
FDPSP2	-4.41438	2.68161	-224.551	4.58456e-14	2.98997e-11	22.6564
FDXR	0.841578	2.44289	4.60861	0.00286379	0.00418598	-3.74789
FECH	-0.896321	2.76294	-10.3121	2.60512e-05	5.9068e-05	1.56896
FEM1A	-1.15715	2.06693	-35.7147	8.41158e-09	1.08925e-07	10.7363
FEM1C	-0.715233	2.3448	-10.1927	2.802e-05	6.28895e-05	1.4858
FEN1	1.52821	4.3284	43.4005	2.33507e-09	4.29533e-08	12.1782
FER1L4	-2.56692	3.46204	-38.0444	5.55292e-09	8.0641e-08	11.2049
FER1L5	-3.10141	2.60595	-82.2048	3.47228e-11	1.71008e-09	16.7675
FERD3L	-0.674258	1.0787	-20.8143	2.8832e-07	1.43439e-06	6.71713
FERMT1	3.06043	2.49269	16.937	1.09922e-06	4.10577e-06	5.18755
FEV	-0.708196	1.09325	-34.8005	9.9737e-09	1.2294e-07	10.5438
FEZ2	0.992052	3.03223	36.3886	7.43932e-09	9.9336e-08	10.875
FFAR3	-3.02484	2.0861	-26.6987	5.67161e-08	4.32699e-07	8.57145
FGD1	-0.685856	1.9138	-16.2316	1.44708e-06	5.09736e-06	4.87313
FGD3	0.799014	1.86282	3.1434	0.0176068	0.0226934	-5.73939
FGD4	1.11131	1.626	27.5124	4.65937e-08	3.73478e-07	8.79516
FGD6	-0.962249	2.87217	-19.9297	3.82504e-07	1.77419e-06	6.39423
FGF11	0.827923	1.75895	10.3167	2.59785e-05	5.89466e-05	1.57215
FGF2	-1.82704	1.78349	-13.9668	3.8057e-06	1.12834e-05	3.76722
FGF3	-0.723856	1.09996	-23.1667	1.43425e-07	8.41777e-07	7.51418
FGF4	-3.47847	2.28051	-53.2653	6.06335e-10	1.552e-08	13.679
FGF7	-4.82122	3.32719	-81.1457	3.78227e-11	1.8054e-09	16.6778
FGFBP1	2.48973	2.44234	14.7125	2.72553e-06	8.50501e-06	4.14903
FGFR2	2.09197	2.4435	10.8543	1.88879e-05	4.45242e-05	1.93608
FGL1	1.24529	0.963618	24.6232	9.63007e-08	6.30731e-07	7.96841
FGR	-0.69563	1.08786	-35.2466	9.17311e-09	1.16681e-07	10.6384
FH	1.16019	3.7577	36.6558	7.09015e-09	9.57904e-08	10.9293
FHDC1	0.881377	1.54157	15.2611	2.15359e-06	7.02373e-06	4.4184
FHL1	-1.13185	1.89847	-45.6911	1.6646e-09	3.38616e-08	12.5567
FHL2	2.12615	3.30208	13.8249	4.06294e-06	1.19343e-05	3.69242
FHOD1	1.20798	2.13923	15.3932	2.03725e-06	6.71449e-06	4.48193
FIGN	0.842119	1.48981	12.106	9.4758e-06	2.45442e-05	2.72419
FIGNL1	1.9242	3.93028	29.7652	2.7818e-08	2.57948e-07	9.38142
FILIP1L	0.796573	1.44981	18.9675	5.2762e-07	2.28894e-06	6.02669
FIS1	1.34322	3.52504	12.0157	9.93713e-06	2.55669e-05	2.66986
FJX1	0.86009	2.63771	8.66639	7.65136e-05	0.000153084	0.340532
FKBP10	-2.3515	2.31277	-56.4961	4.11387e-10	1.14243e-08	14.1066
FKBP11	1.09057	2.55369	21.2381	2.52845e-07	1.29658e-06	6.86707
FKBP14	-0.654643	3.07406	-19.1152	5.01696e-07	2.19462e-06	6.08427
FKBP1A	-0.965148	5.13082	-29.3296	3.06414e-08	2.7512e-07	9.27162
FKBP1B	-0.649057	1.69236	-15.9796	1.60086e-06	5.527e-06	4.75762
FKBP2	1.33618	3.97228	14.8942	2.51865e-06	7.97153e-06	4.23931
FKBP8	0.851649	3.88105	5.69921	0.000905972	0.00144851	-2.4596
FKBPL	-2.44829	3.42927	-66.3141	1.43115e-10	5.03286e-09	15.2585
FLAD1	0.895805	3.01001	16.9799	1.0814e-06	4.04691e-06	5.20625
FLG	1.44429	2.06198	7.93211	0.000131161	0.0002487	-0.272652
FLI1	0.920129	1.28009	12.4661	7.86502e-06	2.09416e-05	2.93717
FLII	1.39079	4.89952	20.8427	2.85775e-07	1.42438e-06	6.72726
FLNA	1.84142	5.52498	20.3238	3.36745e-07	1.61162e-06	6.53979
FLOT1	-4.47749	5.1289	-38.7444	4.92568e-09	7.39264e-08	11.3399
FLOT2	-1.32902	2.84214	-16.7724	1.17088e-06	4.30544e-06	5.11533
FLRT2	1.40999	1.67862	19.2862	4.73493e-07	2.10114e-06	6.15039
FLRT3	0.957841	0.921169	28.9568	3.33214e-08	2.93227e-07	9.17635
FMN1	-1.23148	2.07132	-25.4167	7.82627e-08	5.44927e-07	8.20475
FMNL2	-1.12749	2.74248	-16.289	1.41447e-06	5.00571e-06	4.8992
FMO5	0.859795	1.21283	14.8753	2.53928e-06	8.02267e-06	4.22998
FN1	1.87698	2.58378	14.9562	2.45227e-06	7.80227e-06	4.26986
FN3K	-0.76143	1.61086	-24.23	1.06984e-07	6.80011e-07	7.84848
FNBP1L	-0.749564	3.01731	-18.9826	5.24908e-07	2.27902e-06	6.03257
FNDC4	-1.31405	1.46378	-11.1308	1.61215e-05	3.8815e-05	2.11697
FNTA	1.06126	3.29287	24.4598	1.00584e-07	6.52147e-07	7.9188
FOLR3	1.05512	1.97219	5.84451	0.000786215	0.00127263	-2.3
FOSL1	2.31129	3.0376	6.13102	0.000598817	0.000990375	-1.99306
FOXA2	-0.810704	1.13718	-33.3153	1.32815e-08	1.50921e-07	10.2198
FOXB2	-1.47377	1.42135	-72.7643	7.76137e-11	3.16364e-09	15.9163
FOXD4L6	-7.67688	4.35358	-45.1708	1.79492e-09	3.57027e-08	12.4725
FOXE3	-1.49638	1.5595	-10.9569	1.78022e-05	4.23084e-05	2.0037
FOXI1	-0.690387	1.08562	-34.1282	1.1337e-08	1.35403e-07	10.3989
FOXI2	-1.1233	1.27115	-24.4676	1.00374e-07	6.51118e-07	7.92119
FOXJ2	-0.796824	2.03809	-36.8671	6.82728e-09	9.34118e-08	10.9719
FOXK2	-1.97447	4.04848	-31.5052	1.9164e-08	1.97254e-07	9.80432
FOXO1	-1.45373	2.16406	-53.1284	6.16702e-10	1.56338e-08	13.6602
FOXO3	-2.99936	3.87795	-61.7347	2.29351e-10	7.2165e-09	14.7464
FOXP1	0.9676	1.99298	23.021	1.49458e-07	8.68424e-07	7.46717
FOXP4	-0.712729	2.08396	-12.1703	9.16224e-06	2.38729e-05	2.76265
FPGS	1.63376	3.23275	21.3351	2.45447e-07	1.26679e-06	6.90098
FRAS1	0.763265	1.52795	28.433	3.75557e-08	3.1959e-07	9.04039
FRG1	1.93818	3.03581	41.9798	2.90666e-09	5.04086e-08	11.9328
FRG2	-2.24226	2.01129	-11.2709	1.48981e-05	3.62589e-05	2.20712
FRK	1.02858	1.20499	25.7518	7.18358e-08	5.13467e-07	8.30236
FRMD4A	0.938952	1.50724	14.689	2.75364e-06	8.58399e-06	4.13729
FRMD4B	1.37455	1.45951	23.3039	1.38003e-07	8.17286e-07	7.55814
FRMD6	3.64089	3.79318	128.872	1.78897e-12	2.09251e-10	19.7129
FRMPD2	-3.43085	2.7326	-86.0225	2.57397e-11	1.39539e-09	17.0797
FRRS1L	-0.718896	1.20184	-6.52231	0.000419028	0.000712628	-1.58977
FRYL	-2.53483	4.06392	-52.3421	6.80339e-10	1.69079e-08	13.5516
FSCN1	2.73221	3.61398	15.2329	2.17935e-06	7.09163e-06	4.40481
FSD1	-1.34827	2.70772	-29.9223	2.68742e-08	2.51651e-07	9.42062
FSIP2	-1.46542	1.96625	-23.8046	1.20112e-07	7.42107e-07	7.71651
FST	4.17593	3.60964	9.86454	3.43684e-05	7.52545e-05	1.25277
FSTL1	1.00355	3.89676	12.0093	9.97081e-06	2.56443e-05	2.66599
FSTL3	1.64116	2.88044	36.2128	7.67981e-09	1.01776e-07	10.8391
FTH1	3.12028	8.10746	10.4635	2.37786e-05	5.46055e-05	1.67316
FTL	6.64738	6.89806	53.4988	5.89117e-10	1.51844e-08	13.7108
FTSJ1	1.23172	3.65073	17.9609	7.51624e-07	3.02194e-06	5.62219
FUCA1	-0.83382	2.48261	-15.5693	1.89329e-06	6.31352e-06	4.56574
FUCA2	1.70411	3.19517	25.9216	6.88123e-08	4.97975e-07	8.35133
FUNDC2	2.10393	2.94612	26.6748	5.70488e-08	4.34467e-07	8.56479
FUOM	2.23868	2.6749	35.7441	8.36622e-09	1.08694e-07	10.7424
FUS	-0.757394	4.04113	-5.03751	0.00178684	0.00270821	-3.22163
FUZ	-1.38261	2.11536	-44.7416	1.91131e-09	3.74297e-08	12.4023
FXN	-0.765242	3.11902	-17.4103	9.19623e-07	3.55116e-06	5.39154
FXR1	0.329249	4.6649	7.11059	0.000252388	0.000447727	-1.01573
FXR2	-0.143224	3.22924	-2.79465	0.0283962	0.0356227	-6.24954
FXYD2	-0.763101	1.25596	-5.27645	0.00138907	0.00214581	-2.93963
FXYD3	4.59181	3.92517	25.0033	8.71231e-08	5.8669e-07	8.08255
FXYD5	3.99648	3.66024	58.0984	3.42158e-10	9.80548e-09	14.309
FXYD6	-1.18841	1.41986	-9.23826	5.16334e-05	0.000107742	0.788607
FYTTD1	1.00223	3.56327	17.052	1.05213e-06	3.95739e-06	5.23762
FZD10	-0.819051	1.14076	-31.8061	1.80054e-08	1.88846e-07	9.87503
FZD3	-1.09019	2.35012	-34.1071	1.13831e-08	1.35802e-07	10.3944
FZD6	3.67791	2.78719	124.238	2.27789e-12	2.52705e-10	19.4877
FZD8	-1.74667	2.33477	-29.1184	3.21276e-08	2.85038e-07	9.21781
G2E3	1.67288	2.91296	29.6939	2.82591e-08	2.60838e-07	9.36355
G3BP1	2.08142	5.91092	17.8391	7.85516e-07	3.12982e-06	5.57176
G6PC3	-0.677149	2.97004	-9.95172	3.25347e-05	7.16989e-05	1.31533
GAB1	-2.79506	3.43728	-62.0982	2.20647e-10	7.01443e-09	14.7886
GAB2	-0.897566	1.91323	-27.8775	4.27393e-08	3.50077e-07	8.89337
GAB4	-0.674112	1.07864	-34.238	1.11003e-08	1.33464e-07	10.4228
GABARAP	0.850265	4.28698	3.79524	0.00754216	0.0102925	-4.81814
GABARAPL1	0.867213	2.47789	4.75652	0.00242674	0.003595	-3.56345
GABBR1	-4.96977	3.77366	-181.304	1.88107e-13	5.1246e-11	21.6395
GABPA	-3.07008	3.7563	-37.2754	6.35055e-09	8.88664e-08	11.0536
GABRA3	-0.989714	1.2139	-31.9827	1.73626e-08	1.84441e-07	9.91624
GABRD	-0.686703	1.19223	-5.98702	0.000685822	0.00112152	-2.14606
GAD1	1.13081	1.79409	44.3884	2.01364e-09	3.84539e-08	12.344
GAGE1	-6.80933	3.70802	-312.59	5.16671e-15	6.6269e-12	23.8948
GAGE12F	-6.37762	3.65287	-46.1305	1.56296e-09	3.22512e-08	12.6271
GAGE13	-0.741974	1.10772	-29.1092	3.21944e-08	2.85425e-07	9.21545
GAL	-0.66321	1.07397	-26.9278	5.36304e-08	4.1564e-07	8.63512
GAL3ST1	-0.634762	1.06178	-21.4969	2.33653e-07	1.21967e-06	6.9572
GAL3ST2	-0.981488	1.21037	-45.2691	1.7694e-09	3.55216e-08	12.4885
GALC	2.39964	1.93127	85.5002	2.67945e-11	1.41688e-09	17.038
GALK2	1.17612	2.41229	26.9741	5.30306e-08	4.11959e-07	8.64792
GALNS	-0.872675	3.04466	-8.81328	6.90167e-05	0.000139603	0.457969
GALNT11	-0.810948	3.2287	-17.8196	7.91115e-07	3.14528e-06	5.56364
GALNT12	1.10718	2.3764	11.7799	1.12672e-05	2.84414e-05	2.5263
GALNT14	1.79541	2.36184	32.4798	1.56912e-08	1.70215e-07	10.0309
GALNT18	1.46237	1.99021	46.1154	1.56635e-09	3.22902e-08	12.6247
GALNT3	3.48479	2.31248	37.0028	6.66442e-09	9.16497e-08	10.9992
GALR3	-1.03752	1.36067	-7.70714	0.000156012	0.000290658	-0.469814
GAMT	-1.4586	1.77525	-11.6025	1.24034e-05	3.093e-05	2.41651
GAP43	-3.43017	2.25981	-54.7562	5.05527e-10	1.34155e-08	13.8797
GAPDH	4.55418	7.59988	60.8077	2.53396e-10	7.83254e-09	14.6376
GAS2	1.1787	1.02021	26.5866	5.82996e-08	4.40872e-07	8.5401
GAS6	1.53351	2.26409	11.9138	1.04887e-05	2.67462e-05	2.60812
GATA4	-0.661893	1.0734	-27.4508	4.72828e-08	3.77595e-07	8.77846
GATA5	-1.0879	1.25598	-34.8114	9.95319e-09	1.22898e-07	10.5462
GATAD2B	-0.734043	2.36244	-24.2597	1.06131e-07	6.76787e-07	7.8576
GBA	0.318904	3.04209	3.31067	0.0140809	0.0184179	-5.49835
GBE1	-1.34439	3.75415	-26.7694	5.57424e-08	4.27088e-07	8.59116
GBP1	0.921077	1.22144	20.7963	2.89956e-07	1.43955e-06	6.71067
GBP3	1.38287	2.23325	15.9407	1.62629e-06	5.59478e-06	4.7396
GBP6	1.76695	1.69965	16.8216	1.14892e-06	4.2463e-06	5.13699
GBX2	-1.50599	2.32565	-16.9237	1.10483e-06	4.12243e-06	5.18173
GCA	2.31809	1.70627	25.3114	8.04154e-08	5.5402e-07	8.17384
GCGR	-0.720428	1.09849	-33.8923	1.18653e-08	1.39544e-07	10.3474
GCH1	0.955184	2.07746	13.9608	3.81616e-06	1.13113e-05	3.76408
GCK	1.04966	1.96874	12.2659	8.71797e-06	2.28731e-05	2.81947
GCLM	1.04836	3.03233	10.6885	2.08068e-05	4.85268e-05	1.82559
GCNT1	1.48313	2.2485	17.0571	1.0501e-06	3.95179e-06	5.23983
GCOM2	-1.98125	1.75439	-16.6021	1.25076e-06	4.53104e-06	5.03986
GCSAM	0.843798	1.42233	18.611	5.96811e-07	2.52548e-06	5.88584
GCSH	-3.54068	5.60674	-60.0491	2.75249e-10	8.26209e-09	14.5472
GDE1	0.657559	3.42211	7.26642	0.000221905	0.000398417	-0.869759
GDF10	-0.752597	1.11228	-31.2769	2.01007e-08	2.03868e-07	9.7502
GDPD3	0.356615	1.38622	6.10962	0.000610919	0.00100869	-2.01563
GDPD5	0.809336	1.90506	14.223	3.38698e-06	1.02236e-05	3.90053
GEMIN2	1.45441	2.82087	57.2521	3.76891e-10	1.06032e-08	14.2028
GEMIN5	-0.949825	3.05927	-12.2565	8.76079e-06	2.29624e-05	2.81387
GEMIN7	0.86864	3.05135	9.47234	4.42241e-05	9.39948e-05	0.965198
GFER	0.876163	2.88125	16.3655	1.3723e-06	4.88662e-06	4.93381
GFOD1	-1.4332	3.31013	-18.3782	6.47595e-07	2.68749e-06	5.79249
GFPT2	-0.649814	1.39944	-5.5823	0.00101734	0.00161124	-2.58998
GFRA4	-1.42695	1.40128	-30.3319	2.45821e-08	2.36502e-07	9.52183
GGCT	1.29019	3.88866	26.6635	5.72076e-08	4.35215e-07	8.56162
GGCX	1.13597	3.14042	39.1687	4.58522e-09	7.02871e-08	11.4205
GGH	0.810858	3.80876	13.4772	4.78258e-06	1.37223e-05	3.50593
GGT3P	-5.2147	3.0246	-156.715	4.92133e-13	8.97312e-11	20.8583
GGT7	-1.2083	1.52416	-9.22089	5.22375e-05	0.000108866	0.77535
GGTLC2	-4.23272	2.60376	-150.751	6.35738e-13	1.07735e-10	20.6394
GHITM	1.40246	4.39374	42.5496	2.65998e-09	4.73908e-08	12.0322
GID4	-1.3773	2.45192	-25.9022	6.91498e-08	4.99504e-07	8.34576
GIGYF1	0.791619	2.35075	17.3173	9.52097e-07	3.64702e-06	5.35186
GIPC1	1.09663	4.29143	5.41269	0.00120734	0.00188761	-2.78233
GIPC3	-0.730534	1.10282	-28.2537	3.9146e-08	3.29359e-07	8.99324
GJA1	-1.92357	3.62501	-36.6567	7.08892e-09	9.57904e-08	10.9295
GJA3	-0.665767	1.84018	-19.1984	4.87739e-07	2.14973e-06	6.11651
GJA5	1.27268	1.38971	47.4307	1.30164e-09	2.81402e-08	12.8311
GJB3	2.88202	2.79203	35.3174	9.05298e-09	1.15668e-07	10.6533
GJB5	2.20595	2.38938	19.7696	4.03113e-07	1.84867e-06	6.33427
GJB7	0.839527	1.00479	16.6747	1.21596e-06	4.43032e-06	5.07213
GJC1	-1.6433	2.89213	-20.9058	2.80206e-07	1.40505e-06	6.74973
GJC2	-0.903165	1.77083	-20.787	2.90801e-07	1.44241e-06	6.70735
GJD2	-1.00301	1.2196	-24.3174	1.04496e-07	6.69242e-07	7.87531
GJD3	-0.654684	1.68912	-19.1924	4.88728e-07	2.15321e-06	6.1142
GJD4	-3.67958	2.49261	-28.193	3.97016e-08	3.32732e-07	8.97721
GK	-2.84225	3.33279	-82.3728	3.42587e-11	1.69109e-09	16.7816
GKN1	0.855888	0.686341	5.45093	0.00116126	0.0018214	-2.73864
GLA	1.22347	3.47088	15.4242	2.01104e-06	6.64643e-06	4.49673
GLB1L2	-1.78341	1.55405	-86.7524	2.43447e-11	1.3366e-09	17.1376
GLDC	-1.50149	2.31014	-32.7937	1.47311e-08	1.63088e-07	10.1025
GLI3	1.05846	1.496	25.5199	7.62149e-08	5.34473e-07	8.23495
GLIDR	-2.92712	3.43606	-36.6964	7.03872e-09	9.52151e-08	10.9375
GLIPR1	2.97897	2.02656	9.24027	5.15639e-05	0.000107632	0.790143
GLIPR1L1	1.13736	0.901634	22.5374	1.71672e-07	9.63423e-07	7.30906
GLIPR2	-0.856354	2.30778	-21.79	2.13914e-07	1.13647e-06	7.05797
GLIS3	0.873746	1.54184	20.0018	3.73624e-07	1.74277e-06	6.42107
GLRB	0.913052	0.789292	6.47326	0.000437811	0.000741818	-1.63935
GLRX2	1.09492	2.84059	8.04292	0.000120598	0.000230678	-0.177193
GLRX3	1.40152	4.66283	33.8462	1.19719e-08	1.40185e-07	10.3373
GLRX5	-2.06543	5.20447	-81.4254	3.69743e-11	1.78023e-09	16.7016
GLT8D2	1.55643	1.80401	19.317	4.68613e-07	2.08378e-06	6.16223
GLYATL2	1.19129	1.23592	8.02763	0.000121996	0.000233035	-0.190303
GM2A	-0.692078	3.12225	-14.6505	2.80051e-06	8.70481e-06	4.11799
GMCL1	-0.85476	2.67993	-23.7082	1.23338e-07	7.56476e-07	7.68628
GMNN	1.51206	3.78437	30.0266	2.62681e-08	2.47548e-07	9.44652
GMPR2	0.900809	3.43412	12.4638	7.87451e-06	2.09617e-05	2.93579
GNA11	-3.27875	3.97282	-47.0643	1.36981e-09	2.92762e-08	12.7742
GNA15	1.53213	2.18033	31.8295	1.79186e-08	1.88487e-07	9.8805
GNAI1	1.94283	2.18484	20.2208	3.48072e-07	1.65405e-06	6.502
GNAI2	-1.86655	4.39046	-28.6374	3.58336e-08	3.08342e-07	9.09374
GNAI3	-0.764106	3.25176	-17.9518	7.54093e-07	3.02904e-06	5.61844
GNAO1	0.776851	1.69742	19.4373	4.50079e-07	2.0172e-06	6.20834
GNAQ	-0.88117	3.42614	-16.5287	1.2871e-06	4.64158e-06	5.00711
GNAS	3.16728	5.5263	25.747	7.19225e-08	5.13916e-07	8.30098
GNB2	1.47456	4.36436	9.93829	3.28098e-05	7.21957e-05	1.30572
GNE	-0.921436	2.11435	-15.8174	1.70983e-06	5.82138e-06	4.68231
GNG11	1.21642	1.11992	20.9586	2.75641e-07	1.38671e-06	6.76849
GNG5	-2.2324	4.75759	-88.4739	2.13857e-11	1.22737e-09	17.2716
GNG7	-0.930029	1.41122	-6.7957	0.000329664	0.000571765	-1.31836
GNG8	-0.807547	1.13583	-27.3922	4.79495e-08	3.81223e-07	8.76252
GNGT1	1.43095	0.711671	27.5832	4.58161e-08	3.6848e-07	8.8143
GNL1	-3.52973	5.39577	-35.6925	8.446e-09	1.09305e-07	10.7317
GNPAT	-1.06714	3.26052	-13.9803	3.78229e-06	1.12372e-05	3.77428
GOLGA2	-1.78168	3.99786	-12.0955	9.52827e-06	2.46534e-05	2.71788
GOLGA2P2Y	-4.16349	2.69378	-33.5786	1.26124e-08	1.45547e-07	10.2783
GOLGA3	0.951354	2.99947	13.8607	3.99626e-06	1.17673e-05	3.71135
GOLGA5	1.21414	2.6956	17.7142	8.22127e-07	3.23766e-06	5.51968
GOLGA6A	-4.42443	3.06895	-31.5325	1.90556e-08	1.96887e-07	9.81075
GOLGA6L1	-5.04117	2.95024	-121.211	2.68046e-12	2.86138e-10	19.3342
GOLGA6L10	-8.66572	5.1616	-442.734	5.1944e-16	3.42788e-12	24.7716
GOLGA8B	-3.27831	3.71401	-38.8315	4.85344e-09	7.30334e-08	11.3565
GOLGA8M	-2.96501	2.32575	-15.1447	2.26235e-06	7.30757e-06	4.36206
GOLGA8O	-6.70768	4.23908	-108.317	5.62921e-12	4.73249e-10	18.6181
GP1BB	-1.56943	1.46235	-64.971	1.63778e-10	5.53348e-09	15.1125
GPAA1	1.14654	3.85981	8.60147	8.01197e-05	0.00015969	0.288097
GPAT2	-0.41281	1.48775	-13.501	4.72887e-06	1.35935e-05	3.51885
GPATCH2L	1.03481	3.00517	25.3358	7.99105e-08	5.51834e-07	8.18101
GPATCH4	-1.28967	4.52329	-6.81901	0.000323102	0.00056156	-1.29559
GPC2	-2.17325	3.06938	-30.7093	2.26668e-08	2.2296e-07	9.61389
GPC3	-0.774958	1.7365	-11.9322	1.03863e-05	2.65196e-05	2.61933
GPC4	-2.7315	1.96038	-114.891	3.81637e-12	3.66678e-10	18.9964
GPD1L	-0.583477	2.2583	-9.47838	4.40495e-05	9.36515e-05	0.969709
GPD2	3.10585	2.3836	57.0279	3.86761e-10	1.07822e-08	14.1744
GPI	1.33201	5.33076	6.89885	0.000301726	0.000527389	-1.21807
GPNMB	2.31927	2.03747	11.874	1.07132e-05	2.72347e-05	2.58392
GPR1	1.32036	1.37921	34.0016	1.16172e-08	1.37679e-07	10.3713
[truncated: 3,668 more rows]

## Sheet: Table S5
Id	Label	Degree	Betweenness
581	BAX	3	44
2778	GNAS	1	0	Guanine Nucleotide Binding Protein (G Protein)
5728	PTEN	1	0
5743	PTGS2	5	69	Prostaglandin-Endoperoxide Synthase 2
7124	TNF	1	0
7157	TP53	1	0
7422	VEGFA	2	13
C00025	L-Glutamic acid	2	13
C00219	Arachidonic acid	2	13
C00249	Palmitic acid	2	13
C00547	Norepinephrine	3	35
C01595	Linoleic acid	2	45
C04741	Prostaglandin E1	1	0
C06427	Alpha-Linolenic acid	1	0
C06428	Eicosapentaenoic acid	1	0

## Sheet: Table S6
Id	Label	Degree	Betweenness
C00219	Arachidonic acid	58	2580.07
C01595	Linoleic acid	44	1136.05
C00249	Palmitic acid	35	1210.55
C00712	Oleic acid	33	1069.62
C06427	Alpha-Linolenic acid	25	427.23
C06428	Eicosapentaenoic acid	22	220.23
C04741	Prostaglandin E1	10	158.07
9415	FADS2	8	219.1
59344	ALOXE3	7	300.27
5468	PPARG	7	240.34
6319	SCD	6	120.93
5465	PPARA	6	120.93
2717	GLA	6	94.27
79966	SCD5	5	107.41
2180	ACSL1	5	95.2
3931	LCAT	5	65.08
2194	FASN	5	50.11
51	ACOX1	5	50.11
8309	ACOX2	5	50.11
5730	PTGDS	4	93.99
2168	FABP1	4	82.72
2182	ACSL4	4	54.21
1374	CPT1A	4	40.89
2181	ACSL3	4	30.9
1577	CYP3A5	4	29.5
2173	FABP7	4	22.86
1576	CYP3A4	4	20.9
1544	CYP1A2	4	20.9
5743	PTGS2	4	20.9
1571	CYP2E1	4	20.9
C00157	PC(16:0/16:0)	4	9.58
222236	NAPEPLD	3	56.68
5337	PLD1	3	56.68
1558	CYP2C8	3	44.49
2170	FABP3	3	22.73
948	CD36	3	22.73
2167	FABP4	3	22.73
5321	PLA2G4A	3	14.81
81579	PLA2G12A	3	14.81
391013	PLA2G2C	3	14.81
84647	PLA2G12B	3	14.81
64600	PLA2G2F	3	14.81
26279	PLA2G2D	3	14.81
30814	PLA2G2E	3	14.81
5742	PTGS1	3	11.17
247	ALOX15B	3	11.17
C06429	Docosahexaenoic acid	3	3.6
C00422	TG(18:0/18:0/18:0)	2	104
284541	CYP4A22	2	28.96
31	ACACA	2	28.96
4056	LTC4S	2	28.96
11001	SLC27A2	2	9.4
6916	TBXAS1	2	9.06
3248	HPGD	2	9.06
9536	PTGES	2	9.06
1040	CDS1	2	7.79
8605	PLA2G4C	2	6.52
4015	LOX	2	6.12
1562	CYP2C18	2	6.12
1573	CYP2J2	2	6.12
1557	CYP2C19	2	6.12
239	ALOX12	2	6.12
242	ALOX12B	2	6.12
2169	FABP2	2	5.84
6342	SCP2	2	5.84
2171	FABP5	2	5.84
8694	DGAT1	2	5.84
122970	ACOT4	2	5.84
5467	PPARD	2	0.74
11332	ACOT7	1	0
79071	ELOVL6	1	0
1375	CPT1B	1	0
126129	CPT1C	1	0
10434	LYPLA1	1	0
10005	ACOT8	1	0
51703	ACSL5	1	0
64834	ELOVL1	1	0
2879	GPX4	1	0
10728	PTGES3	1	0
4051	CYP4F3	1	0
1545	CYP1B1	1	0
113612	CYP2U1	1	0
11283	CYP4F8	1	0
4048	LTA4H	1	0
27306	HPGDS	1	0
80142	PTGES2	1	0
151056	PLB1	1	0
8526	DGKE	1	0
1606	DGKA	1	0
5330	PLCB2	1	0
5331	PLCB3	1	0
2166	FAAH	1	0
9373	PLAA	1	0
51365	PLA1A	1	0
64816	CYP3A43	1	0
1551	CYP3A7	1	0
10226	PLIN3	1	0
5346	PLIN1	1	0
2172	FABP6	1	0
10998	SLC27A5	1	0
28965	SLC27A6	1	0
6785	ELOVL4	1	0
255189	PLA2G4F	1	0
873	CBR1	1	0
9377	COX5A	1	0
C14767	Alpha-dimorphecolic acid	1	0

## Sheet: Table S7
Table S7 Gene and metabolic association analysis（Top 30 ）
Id	Label	Degree	Betweenness	Id	Label	Degree	Betweenness
C00219	Arachidonic acid	58	2580.07	3931	LCAT	5	65.08
C01595	Linoleic acid	44	1136.05	2194	FASN	5	50.11
C00249	Palmitic acid	35	1210.55	51	ACOX1	5	50.11
C00712	Oleic acid	33	1069.62	8309	ACOX2	5	50.11
C06427	Alpha-Linolenic acid	25	427.23	5730	PTGDS	4	93.99
C06428	Eicosapentaenoic acid	22	220.23	2168	FABP1	4	82.72
C04741	Prostaglandin E1	10	158.07	2182	ACSL4	4	54.21
9415	FADS2	8	219.1	1374	CPT1A	4	40.89
59344	ALOXE3	7	300.27	2181	ACSL3	4	30.9
5468	PPARG	7	240.34	1577	CYP3A5	4	29.5
6319	SCD	6	120.93	2173	FABP7	4	22.86
5465	PPARA	6	120.93	1576	CYP3A4	4	20.9
2717	GLA	6	94.27	1544	CYP1A2	4	20.9
79966	SCD5	5	107.41	5743	PTGS2	4	20.9
2180	ACSL1	5	95.2	1571	CYP2E1	4	20.9

## Sheet: Table S8
Tbale S9	Summary of genomic loci associated with lipid metabolism in HPV-integrated Caski cells
id (CaSki cells, HPV16)	chr_h	start_h	end_h	breakpoint_h	gene_h	region	chr_v	start_v	end_v	breakpoint_v	gene_v	gap.overlap	count	sumcount
5e4313ef-9e6a-46ba-ba6a-cbe544df3972	chr3	12265483	12276358	12265483	GSTM5P1,PPARG	intergenic	gi|333031|lcl|HPV16REF.1|	3008	4592	3008	E2	2	2	2
711d0d98-86b8-49a7-872d-82552cd31159	chr9	71900097	71902633	71902633	ABHD17B	promoter	gi|333031|lcl|HPV16REF.1|	1175	1488	1488	E1	7	1	1
d5a7f333-6544-4aa0-bd85-a7ef63220a56	chr16	20439658	20447632	20439658	ACSM5	intron	gi|333031|lcl|HPV16REF.1|	2031	2964	2964	E2	1	4	4
93cb1652-8af4-41d9-b403-06ada1dde215	chr10	62170863	62179050	62179050	ARID5B,RTKN2	intergenic	gi|333031|lcl|HPV16REF.1|	0	7435	7435	.	4	4	4
06357fe6-c488-4674-afde-772eb4258af8	chr12	110291492	110294025	110294025	ATP2A2	intron	gi|333031|lcl|HPV16REF.1|	4319	6887	4319	L2	0	2	2
4a4e5a8f-738f-44c2-9d6a-1327eeb50632	chr8	61101029	61127993	61101029	CLVS1	intron	gi|333031|lcl|HPV16REF.1|	0	1734	1734	E1	3	3	3
ec170afc-d277-4743-b887-54bc75b0e421	chr15	90518453	90521421	90521421	IQGAP1,CRTC3	intergenic	gi|333031|lcl|HPV16REF.1|	281	2317	281	E6	6	1	1
738ab54f-c3ba-4b8c-a413-15ab88314157	chr10	11682065	11683652	11683652	AL512631.1,ECHDC3	intergenic	gi|333031|lcl|HPV16REF.1|	469	4770	4770	L2	6	2	2
deb6998c-c0f5-4de5-9b36-5294b56cc870	chr3	172071544	172075712	172075712	FNDC3B	intron	gi|333031|lcl|HPV16REF.1|	3403	6906	3403	E2	3	5	10
acb9bccd-7093-429d-8afe-e425b5bdae73	chr10	47029528	47052486	47029528	PTPN20,GDF10	intergenic	gi|333031|lcl|HPV16REF.1|	0	2491	2491	E1	7	4	4
8afaacb6-3ff6-42d3-bc7d-e8fd7c13da66	chr12	65893638	65899764	65893638	HMGA2	intron	gi|333031|lcl|HPV16REF.1|	1765	5556	5556	L2	2	1	1
95d4cc8f-1b03-490c-8899-876c99881da9	chr8	104520498	104533936	104520498	LRP12	intron	gi|333031|lcl|HPV16REF.1|	451	1652	1652	E1	0	2	2
109718ab-6f59-4d52-90ed-183d02960814	chr12	16284118	16291019	16284118	SLC15A5,MGST1	intergenic	gi|333031|lcl|HPV16REF.1|	2244	4592	2244	E1	5	2	2
bfb50f02-0c2f-4575-a1dc-08709700a4c8	chr10	94336290	94349558	94336290	NOC3L	intron	gi|333031|lcl|HPV16REF.1|	6315	6614	6614	L1	3	1	1
76fc6b42-6733-4b67-b609-a631fb8c564a	chr19	15209404	15210743	15209404	NOTCH3,AC004257.1	intergenic	gi|333031|lcl|HPV16REF.1|	1782	7404	1782	E1	2	2	2
825d2e38-3022-4864-90a2-68f1937a3e10	chr17	6476770	6804398	6476770	PITPNM3	intron	gi|333031|lcl|HPV16REF.1|	1523	5675	5675	L1	0	2	2
98983499-52ef-49c7-bc63-d66fa34f4da9	chr5	41453201	41454901	41454901	PLCXD3	intron	gi|333031|lcl|HPV16REF.1|	469	4921	4921	L2	0	2	2
0abd807a-28f0-4e21-a632-6d70a165fe40	chr14	52129146	52236565	52236565	AL118557.1,PTGDR	intergenic	gi|333031|lcl|HPV16REF.1|	5393	7905	5393	L2	3	4	4
03a0ad3d-3db9-4aa9-bf41-d9552cf13457	chr1	52962525	52965993	52962525	SCP2	intron	gi|333031|lcl|HPV16REF.1|	3045	6376	3045	E2	1	1	1
9a0dbc94-359f-4e80-b64b-952213d35239	chr11	75182012	75183074	75183074	SLCO2B1	intron	gi|333031|lcl|HPV16REF.1|	1418	2436	2436	E1	5	2	2
8785c19c-a62f-4bea-9008-a6a4ddcaf7bb	chr3	196201557	196208544	196201557	ZDHHC19	intron	gi|333031|lcl|HPV16REF.1|	5500	7906	5500	L2	3	4	4
data comes from:doi: 10.3389/fgene.2021.798608

## Sheet: Table S9
Table S8 The primer sets used in the experiment
Primer name	Primer sequence
EF1A-F	5' AAGGGATGGAAAGTCACCCGTAA 3'
EF1A-R	5' AGGGCTTGTCAGTTGGACGAGTT 3'
FADS2-F	5’-GCTGCTCATCCCCATGTATTTCC-3’
FADS2-R	5’-GCTCCCAGGATGCCGTAGAAAG-3’
LCAT -F	5’-GCCTGGAAGGACCGCTTTATTG-3’
LCAT-R	5’-AGGGAGCCCCAAGAGAGATGAAG-3’
SCD5-F	5’-TATTGGGTGGCTGTTTGTTCGC-3’
SCD5-R	5’-TTTCTCCCCTTCTCAATAACATCTCG-3’
PPARG -F1	GGGGATGTCTCATAATGCCATCAG
PPARG -R1	AGCTTCTCCTTCTCGGCCTGTG
FABP7-F	5’-ATGGTGGAGGCTTTCTGTGCTAC-3’
FABP7-R	5’-CCGTTGGTTTGGTCACATTTCC-3’
NAPEPLD-F	5’-CGTGCTTCACCATCGCAGTACAT-3’
NAPEPLD-R	5’-TAAGGACCGCATCTATTGGAGGG-3’
CD36-F	5’-AATCTATGCTGTATTTGAATCCGACG-3’
CD36-R	5’-TGGGTTTTCAACTGGAGAGGCA-3’
PTGS2-F	5’-TCAAGTCCCTGAGCATCTACGGTT-3’
PTGS2-R	5’-TTGTGTTCCCGCAGCCAGATT-3’
